# Supplementary material for: Near-Basis-Set-Limit Double-Hybrid DFT Energies with Exceptionally Low Computational Costs
Source: J Phys Chem Lett. 2025 Feb 20;16(9):2136–43. doi: 10.1021/acs.jpclett.5c00122 (PMC11891966; doi:10.1021/acs.jpclett.5c00122)
Supplement: Supplementary file 1 — jz5c00122_si_001.xlsx [file jz5c00122_si_001.xlsx]

## Sheet: header
Near-basis-set-limit double-hybrid DFT energies with exceptionally low computational costs
Dávid Mestera,b,c and Mihály Kállaya,b,c
aDepartment of Physical Chemistry and Materials Science, Faculty of Chemical Technology and Biotechnology, Budapest University of Technology and Economics, Műegyetem rkp. 3., H-1111 Budapest, Hungary bHUN-REN—BME Quantum Chemistry Research Group, Műegyetem rkp. 3., H-1111 Budapest, Hungary cMTA—BME Lendület Quantum Chemistry Research Group, Műegyetem rkp. 3., H-1111 Budapest, Hungary

## Sheet: aDZ
	DH				DH-F12				DBBSC-DH						DH				DH-F12				DBBSC-DH
627.509	B2GPPLYP energy (a.u.)	revDSD-PBEP86 energy (a.u.)	PBE0-2 energy (a.u.)	PBE-QIDH energy (a.u.)	B2GPPLYP energy (a.u.)	revDSD-PBEP86 energy (a.u.)	PBE0-2 energy (a.u.)	PBE-QIDH energy (a.u.)	B2GPPLYP energy (a.u.)	revDSD-PBEP86 energy (a.u.)	PBE0-2 energy (a.u.)	PBE-QIDH energy (a.u.)			Error, B2GPPLYP energy (kcal/mol)	Error, revDSD-PBEP86 energy (kcal/mol)	Error, PBE0-2 energy (kcal/mol)	Error, PBE-QIDH energy (kcal/mol)	Error, B2GPPLYP energy (kcal/mol)	Error, revDSD-PBEP86 energy (kcal/mol)	Error, PBE0-2 energy (kcal/mol)	Error, PBE-QIDH energy (kcal/mol)	Error, B2GPPLYP energy (kcal/mol)	Error, revDSD-PBEP86 energy (kcal/mol)	Error, PBE0-2 energy (kcal/mol)	Error, PBE-QIDH energy (kcal/mol)
F2	-199.36	-199.217	-199.245	-199.28	-199.443	-199.323	-199.35	-199.359	-199.44	-199.331	-199.347	-199.356
Cl2	-919.986	-919.657	-919.726	-919.869	-920.059	-919.752	-919.817	-919.937	-920.049	-919.745	-919.806	-919.929
ClF	-559.697	-559.46	-559.51	-559.599	-559.774	-559.56	-559.607	-559.671	-559.768	-559.56	-559.6	-559.666
ClO	-535.043	-534.816	-534.864	-534.954	-535.115	-534.908	-534.953	-535.021	-535.107	-534.905	-534.943	-535.014
Si2	-578.516	-578.247	-578.291	-578.415	-578.542	-578.279	-578.321	-578.439	-578.536	-578.272	-578.314	-578.434
NH	-55.1661	-55.1175	-55.1319	-55.1474	-55.1876	-55.145	-55.1587	-55.1671	-55.1839	-55.1427	-55.1541	-55.1638
CH	-38.4325	-38.3954	-38.4024	-38.4157	-38.4479	-38.4158	-38.4212	-38.4296	-38.4451	-38.4127	-38.4176	-38.427
S2	-796.008	-795.696	-795.761	-795.896	-796.067	-795.772	-795.833	-795.952	-796.058	-795.764	-795.822	-795.945
OH	-75.669	-75.6079	-75.6233	-75.641	-75.7008	-75.6494	-75.6635	-75.6706	-75.6977	-75.6494	-75.6601	-75.6679
HCl	-460.617	-460.452	-460.488	-460.56	-460.651	-460.498	-460.532	-460.592	-460.647	-460.494	-460.526	-460.588
P2	-682.354	-682.067	-682.119	-682.246	-682.396	-682.121	-682.17	-682.286	-682.39	-682.114	-682.161	-682.28
O2	-150.196	-150.068	-150.103	-150.132	-150.258	-150.147	-150.182	-150.19	-150.251	-150.148	-150.175	-150.184
SO	-473.116	-472.898	-472.946	-473.027	-473.186	-472.984	-473.03	-473.093	-473.178	-472.98	-473.021	-473.086
SiH2(3B1)	-290.404	-290.27	-290.296	-290.36	-290.421	-290.291	-290.315	-290.376	-290.418	-290.287	-290.312	-290.373
HF	-100.372	-100.298	-100.318	-100.337	-100.415	-100.353	-100.373	-100.377	-100.414	-100.358	-100.372	-100.376
NO	-129.781	-129.672	-129.699	-129.726	-129.836	-129.743	-129.769	-129.778	-129.83	-129.743	-129.762	-129.773
SiH2(1A1)	-290.434	-290.3	-290.32	-290.385	-290.453	-290.324	-290.342	-290.402	-290.45	-290.319	-290.338	-290.399
PH2	-342.322	-342.179	-342.206	-342.274	-342.347	-342.21	-342.235	-342.297	-342.343	-342.205	-342.23	-342.293
HOCl	-535.707	-535.482	-535.532	-535.62	-535.777	-535.573	-535.62	-535.685	-535.769	-535.57	-535.611	-535.678
CS	-435.996	-435.805	-435.844	-435.921	-436.042	-435.863	-435.9	-435.964	-436.035	-435.857	-435.891	-435.958
CN	-92.62	-92.5344	-92.5549	-92.5769	-92.6605	-92.5862	-92.605	-92.6144	-92.6547	-92.5828	-92.598	-92.6093
CH2(1A1)	-39.0794	-39.042	-39.0508	-39.065	-39.0997	-39.0686	-39.075	-39.0831	-39.0966	-39.0653	-39.0711	-39.0803
NH2	-55.818	-55.769	-55.7841	-55.8008	-55.8451	-55.8041	-55.8175	-55.8256	-55.8415	-55.8019	-55.8131	-55.8223
SH2	-399.205	-399.051	-399.084	-399.155	-399.238	-399.094	-399.124	-399.185	-399.234	-399.089	-399.118	-399.181
CH2(3B1)	-39.0971	-39.0588	-39.0744	-39.0892	-39.1161	-39.0823	-39.097	-39.1063	-39.1127	-39.0796	-39.0928	-39.1033
SiO	-364.495	-364.297	-364.333	-364.407	-364.555	-364.37	-364.404	-364.463	-364.549	-364.368	-364.397	-364.458
N2	-109.432	-109.337	-109.362	-109.385	-109.482	-109.401	-109.424	-109.432	-109.476	-109.399	-109.417	-109.427
SiH3	-291.048	-290.913	-290.938	-291.004	-291.071	-290.941	-290.964	-291.025	-291.067	-290.936	-290.96	-291.022
H2O	-76.363	-76.3011	-76.3201	-76.337	-76.3991	-76.3482	-76.3657	-76.3705	-76.3959	-76.3486	-76.3622	-76.3678
PH3	-342.954	-342.811	-342.84	-342.909	-342.984	-342.849	-342.875	-342.936	-342.98	-342.843	-342.869	-342.932
CO	-113.215	-113.116	-113.141	-113.166	-113.266	-113.181	-113.205	-113.213	-113.26	-113.18	-113.199	-113.209
SO2	-548.291	-548.016	-548.078	-548.174	-548.428	-548.18	-548.24	-548.304	-548.417	-548.177	-548.227	-548.295
H2O2	-151.42	-151.299	-151.33	-151.363	-151.489	-151.389	-151.417	-151.427	-151.482	-151.389	-151.41	-151.421
HCO	-113.744	-113.643	-113.671	-113.699	-113.796	-113.71	-113.736	-113.747	-113.79	-113.709	-113.729	-113.742
NH3	-56.4958	-56.4461	-56.4646	-56.4814	-56.5274	-56.487	-56.5034	-56.5102	-56.5237	-56.4849	-56.4989	-56.5069
CH3	-39.7775	-39.7383	-39.7539	-39.7702	-39.8015	-39.7689	-39.7823	-39.7917	-39.7981	-39.7657	-39.778	-39.7886
HCN	-93.3284	-93.242	-93.2667	-93.2903	-93.3747	-93.3009	-93.3231	-93.3327	-93.3686	-93.2972	-93.3158	-93.3273
SiH4	-291.694	-291.558	-291.584	-291.651	-291.722	-291.593	-291.616	-291.677	-291.718	-291.588	-291.611	-291.673
H2CO	-114.389	-114.29	-114.319	-114.348	-114.445	-114.361	-114.388	-114.399	-114.439	-114.36	-114.381	-114.394
CO2	-188.425	-188.264	-188.309	-188.35	-188.511	-188.374	-188.418	-188.431	-188.503	-188.374	-188.408	-188.424
CH3Cl	-499.866	-499.663	-499.716	-499.803	-499.925	-499.74	-499.789	-499.857	-499.917	-499.733	-499.779	-499.85
C2H2	-77.2327	-77.155	-77.1803	-77.205	-77.2772	-77.2112	-77.2335	-77.2457	-77.2708	-77.2058	-77.2256	-77.2399
CH4	-40.4509	-40.4117	-40.4294	-40.4463	-40.4789	-40.4472	-40.4622	-40.4712	-40.4752	-40.4438	-40.4577	-40.4679
N2H4	-111.75	-111.652	-111.687	-111.72	-111.808	-111.728	-111.76	-111.773	-111.801	-111.724	-111.751	-111.766
CH3SH	-438.459	-438.267	-438.317	-438.403	-438.516	-438.34	-438.387	-438.455	-438.508	-438.333	-438.376	-438.448
CH3OH	-115.601	-115.501	-115.536	-115.568	-115.661	-115.578	-115.61	-115.623	-115.654	-115.575	-115.602	-115.617
Si2H6	-582.214	-581.945	-581.998	-582.131	-582.265	-582.007	-582.056	-582.177	-582.258	-581.997	-582.046	-582.17
C2H4	-78.4799	-78.4021	-78.4319	-78.4608	-78.5254	-78.4605	-78.4866	-78.5018	-78.5188	-78.4548	-78.4784	-78.4959
C2H6	-79.7091	-79.6313	-79.667	-79.699	-79.7587	-79.6951	-79.7265	-79.7434	-79.7515	-79.6887	-79.7175	-79.737
F	-99.6548	-99.5816	-99.5988	-99.6183	-99.6921	-99.6298	-99.6463	-99.6532	-99.6906	-99.6338	-99.6453	-99.6521
C	-37.8068	-37.7696	-37.7775	-37.7887	-37.8163	-37.7821	-37.7898	-37.7975	-37.8135	-37.7794	-37.7861	-37.7949
H	-0.498439	-0.498487	-0.501005	-0.501367	-0.498466	-0.498508	-0.501029	-0.501385	-0.498466	-0.498508	-0.501029	-0.501385
Cl	-459.954	-459.789	-459.823	-459.894	-459.983	-459.829	-459.859	-459.92	-459.979	-459.825	-459.854	-459.917
N	-54.5417	-54.4939	-54.5103	-54.5229	-54.5565	-54.5118	-54.5296	-54.5367	-54.5523	-54.5095	-54.5241	-54.5329
O	-75.0058	-74.9454	-74.9604	-74.9772	-75.032	-74.979	-74.994	-75.0017	-75.0287	-74.9788	-74.9901	-74.9988
P	-341.094	-340.953	-340.981	-341.044	-341.106	-340.967	-340.995	-341.055	-341.103	-340.964	-340.991	-341.052
Si	-289.205	-289.071	-289.092	-289.154	-289.213	-289.081	-289.102	-289.161	-289.211	-289.079	-289.099	-289.159
S	-397.93	-397.777	-397.806	-397.873	-397.951	-397.805	-397.832	-397.893	-397.948	-397.801	-397.828	-397.89
HCOOH	-189.593	-189.432	-189.481	-189.525	-189.682	-189.546	-189.592	-189.608	-189.673	-189.545	-189.582	-189.6
CS2	-834.091	-833.743	-833.82	-833.965	-834.171	-833.845	-833.917	-834.04	-834.159	-833.834	-833.902	-834.03
HNCO	-168.526	-168.376	-168.421	-168.462	-168.607	-168.48	-168.522	-168.537	-168.597	-168.477	-168.511	-168.529
COCl2	-1033.25	-1032.82	-1032.93	-1033.09	-1033.37	-1032.98	-1033.08	-1033.21	-1033.36	-1032.97	-1033.06	-1033.19
SO3	-623.399	-623.063	-623.147	-623.259	-623.595	-623.296	-623.377	-623.446	-623.581	-623.295	-623.36	-623.433
SH	-398.56	-398.407	-398.437	-398.506	-398.588	-398.443	-398.47	-398.532	-398.584	-398.438	-398.465	-398.528
NO2	-204.904	-204.734	-204.778	-204.82	-204.993	-204.849	-204.891	-204.904	-204.984	-204.849	-204.881	-204.896
H2	-1.16264	-1.16286	-1.16306	-1.16467	-1.16908	-1.1692	-1.16963	-1.1692	-1.1683	-1.1693	-1.16862	-1.1693
Atomization energies (kcal/mol)
F2	31.7061	33.8581	29.5069	27.4562	37.0837	39.9924	36.0823	32.9913	36.6333	40.0195	35.4995	32.5871			5.8297	6.70922	7.0855	5.96922	0.452179	0.574926	0.510091	0.434116	0.902486	0.547799	1.09281	0.838346
Cl2	48.9007	49.1169	50.8479	51.4748	58.147	59.4024	61.7471	60.8936	57.2935	59.1097	60.6551	60.12			11.4074	12.2322	13.291	11.5759	2.16105	1.94675	2.39169	2.15716	3.01455	2.23946	3.48371	2.9308
ClF	55.3209	55.8104	55.6309	54.6246	62.3362	63.4711	63.5873	61.4512	61.7369	63.3933	62.8294	60.9109			8.433	9.06004	9.38537	8.20757	1.41774	1.3993	1.42899	1.38099	2.01699	1.47709	2.18691	1.9213
ClO	52.2665	51.1801	50.7988	52.0148	62.5959	62.8946	62.4666	62.1338	62.1356	62.9153	61.9546	61.7332			12.2432	13.5246	13.4916	11.9101	1.91379	1.81001	1.82375	1.79109	2.3741	1.7893	2.33578	2.19166
Si2	66.5717	65.3258	66.9392	67.5204	72.5874	72.869	74.1422	73.3934	71.7808	71.8476	73.0947	72.6646			7.05135	8.6778	8.37494	6.82035	1.03573	1.13458	1.17193	0.947418	1.84232	2.15605	2.21945	1.67616
NH	79.0273	78.4851	75.6208	77.2342	83.2133	84.5264	80.419	80.9644	83.5192	84.5412	80.9236	81.2613			4.40459	6.32339	4.98848	3.86033	0.218576	0.282079	0.190345	0.130205	0.0873844	0.267258	0.31435	0.166711
CH	79.8207	79.8565	77.7486	78.8127	83.4946	84.8127	81.8371	82.0084	83.4898	84.5999	81.8879	82.0119			4.02559	5.3496	4.39099	3.45789	0.351749	0.393356	0.302517	0.262162	0.356537	0.606196	0.251677	0.258624
S2	92.5055	89.5232	93.1791	93.8007	103.116	101.8	105.499	104.261	102.369	101.433	104.573	103.594			12.5882	14.3341	14.5629	12.3678	1.97796	2.05733	2.24254	1.90783	2.72453	2.42463	3.1691	2.57422
OH	103.367	102.94	101.593	101.963	106.907	107.852	105.766	105.124	107.034	108.007	106.016	105.26			3.94532	5.35983	4.57744	3.4982	0.405353	0.447809	0.404403	0.337579	0.278612	0.293359	0.154453	0.201315
HCl	102.908	102.763	103.374	103.715	106.542	107.123	107.542	107.042	106.241	106.931	107.176	106.776			4.53454	5.24722	5.14045	4.22444	0.900494	0.887997	0.97273	0.897393	1.20086	1.07993	1.33859	1.16343
P2	103.801	101.5	98.5238	99.3196	115.693	117.321	112.68	110.688	115.156	116.211	112.123	110.234			13.5688	18.0215	16.0167	12.9613	1.67652	2.20092	1.86007	1.59321	2.21341	3.31071	2.41724	2.04644
O2	115.755	111.179	114.481	111.258	121.627	118.729	122.065	117.16	121.507	119.216	122.009	117.087			6.19619	7.91693	7.8251	6.08476	0.324164	0.367359	0.240776	0.182607	0.444172	0.120207	0.297483	0.255792
SO	113.173	110.083	112.739	110.913	127.065	125.495	127.998	124.418	126.723	125.72	127.655	124.135			15.3925	17.0687	16.6785	14.9797	1.49954	1.65693	1.41907	1.47538	1.84237	1.43239	1.76229	1.75777
SiH2(3B1)	126.603	126.379	126.575	127.991	132.328	133.091	132.883	133.29	131.743	132.37	132.134	132.753			6.40615	7.28123	6.9176	5.94171	0.680445	0.569921	0.609476	0.642013	1.26541	1.29108	1.35873	1.17945
HF	137.541	136.728	137.126	136.124	141.123	141.142	141.368	139.391	141.139	141.594	141.447	139.426			4.23191	5.11351	4.89443	3.85461	0.650031	0.700112	0.652119	0.587936	0.633465	0.24744	0.573179	0.552798
NO	146.219	145.966	143.028	141.995	155.239	158.426	153.882	150.515	156.162	159.606	155.344	151.411			9.40168	13.0133	11.1817	8.72355	0.382392	0.553072	0.32733	0.203771	0.540741	0.626625	1.13431	0.692789
SiH2(1A1)	145.75	145.325	141.94	143.244	152.494	153.786	149.515	149.417	151.76	152.559	148.557	148.737			7.72513	9.60538	8.54393	7.08977	0.981528	1.14457	0.968867	0.91627	1.71536	2.37119	1.92758	1.5963
PH2	145.013	143.964	140.108	142.71	153.098	154.423	149.285	150.084	152.38	153.078	148.381	149.427			9.04246	11.6946	10.1189	8.24591	0.957791	1.23531	0.942123	0.871859	1.6755	2.57986	1.84682	1.52827
HOCl	155.678	155.868	155.721	155.289	165.37	167.66	167.085	164.492	164.875	167.654	166.544	164.065			11.503	13.5688	13.2284	10.947	1.81062	1.77678	1.86358	1.74478	2.30594	1.78189	2.40543	2.17147
CS	162.726	161.965	163.378	162.659	171.914	173.401	174.106	171.414	171.823	173.567	174.126	171.361			10.2181	12.4505	11.7866	9.74212	1.03005	1.01492	1.05952	0.987865	1.12107	0.848851	1.03948	1.04107
CN	170.352	169.966	167.594	166.468	180.468	183.422	179.246	175.823	181.242	184.432	180.562	176.6			10.777	14.1626	12.2405	9.84216	0.660819	0.706365	0.589264	0.487136	0.113776	0.303071	0.726896	0.289338
CH2(1A1)	173.023	172.842	170.207	171.649	179.729	181.64	177.692	177.462	179.567	181.29	177.572	177.329			7.69164	9.84181	8.41085	6.66025	0.985239	1.04423	0.926361	0.847262	1.147	1.39437	1.04577	0.980574
NH2	175.342	174.506	170.516	172.656	182.999	185.331	179.394	179.524	183.366	185.356	180.044	179.89			8.32423	11.596	9.52114	7.40149	0.667328	0.771504	0.644015	0.533181	0.301023	0.745674	0.00628738	0.167952
SH2	174.474	174.209	173.289	174.754	182.045	183.528	181.875	181.682	181.382	182.698	181.044	181.082			8.78216	10.6363	9.88055	8.11274	1.21152	1.31747	1.29532	1.18513	1.87443	2.14661	2.12557	1.78433
CH2(3B1)	184.124	183.339	185.021	186.812	189.996	190.266	191.476	192.013	189.679	190.236	191.137	191.742			6.93724	7.91934	7.43188	6.12504	1.06595	0.991787	0.976502	0.924291	1.38282	1.02203	1.31597	1.19509
SiO	178.256	176.13	176.082	173.136	194.446	194.487	193.617	188.708	194.257	194.595	193.509	188.574			17.4477	19.592	18.8529	16.9415	1.25796	1.23427	1.31838	1.36945	1.44676	1.12723	1.42567	1.50334
N2	218.524	218.875	213.899	212.669	231.549	236.89	228.979	224.751	233.258	238.592	231.59	226.38			13.7428	18.9485	15.7622	12.5956	0.717993	0.933642	0.682281	0.513846	0.990987	0.768345	1.92883	1.1148
SiH3	217.934	217.17	215.246	217.314	227.277	228.469	225.569	225.864	226.344	227.075	224.362	225.002			10.5339	12.5357	11.4447	9.66994	1.1904	1.2374	1.12148	1.11929	2.12366	2.63145	2.32916	1.98142
H2O	226.058	225.1	224.443	224.09	232.309	233.552	231.946	229.712	232.389	233.948	232.18	229.82			7.37872	9.65068	8.64674	6.64922	1.12788	1.19868	1.1437	1.02781	1.04723	0.802907	0.909174	0.919286
PH3	228.857	227.816	223.385	226.457	240.364	242.366	236.323	236.877	239.3	240.574	234.97	235.901			13.002	16.3691	14.4203	11.8146	1.4958	1.81937	1.48228	1.39538	2.55939	3.61069	2.83541	2.37139
CO	252.162	251.664	252.917	250.829	261.856	263.693	264.029	259.918	262.423	264.932	264.984	260.485			10.3793	12.7404	11.7313	9.65398	0.685413	0.711745	0.619219	0.565008	0.117578	0.527811	0.336496	0.00209064
SO2	219.086	218.458	220.548	217.033	259.283	261.984	263.226	255.995	258.848	262.808	262.92	255.661			45.0358	48.1967	47.7618	43.8703	4.83943	4.67049	5.0836	4.9079	5.27385	3.84665	5.38906	5.24218
H2O2	258.113	258.302	255.391	254.543	268.381	272.09	268.096	264.157	268.254	272.53	268.126	264.091			11.6897	15.3278	14.1564	10.8841	1.42156	1.53946	1.45222	1.27037	1.54867	1.10015	1.42229	1.33652
HCO	271.375	269.803	271.081	270.657	281.794	282.818	283.1	280.191	282.003	283.75	283.595	280.437			11.5998	14.1926	13.0856	10.5232	1.18087	1.17717	1.06614	0.989454	0.971684	0.245632	0.570766	0.743281
NH3	287.916	286.586	283.181	285.116	298.355	301.002	295.406	294.53	298.645	301.132	295.996	294.836			11.7697	15.8698	13.5409	10.5918	1.33071	1.45397	1.31567	1.1776	1.04075	1.32378	0.725733	0.871619
CH3	298.289	296.963	297.08	299.546	307.312	308.258	307.14	307.487	306.929	307.96	306.752	307.161			10.4685	12.7254	11.4009	9.19143	1.44528	1.43042	1.34092	1.25028	1.8283	1.72866	1.72913	1.57634
HCN	302.14	301.194	299.875	299.494	315.822	319.112	315.479	311.931	316.432	319.927	316.584	312.555			15.0101	19.2978	16.8253	13.5221	1.32835	1.37998	1.22152	1.08594	0.71812	0.564522	0.116958	0.461924
SiH4	310.56	309.495	306.202	308.586	323.237	324.854	320.158	320.101	321.993	322.943	318.54	318.951			14.4231	17.2606	15.6571	13.1597	1.74572	1.90242	1.70127	1.64439	2.98981	3.81292	3.31922	2.79501
H2CO	363.915	362.963	363.638	363.734	376.162	378.524	377.725	374.701	376.242	379.232	378.068	374.831			13.9165	17.2679	15.6571	12.4094	1.67007	1.70707	1.57029	1.44225	1.58948	0.999586	1.22738	1.31276
CO2	380.321	378.745	383.545	380.971	395.966	397.994	401.552	395.444	396.645	400.017	402.801	396.158			17.0956	20.7062	19.3407	15.6862	1.45029	1.45728	1.33426	1.21296	0.771382	0.566036	0.0847918	0.499384
CH3Cl	382.638	381.603	384.725	387.127	395.51	397.487	399.538	398.764	394.72	397.159	398.654	398.072			15.1778	18.0571	17.0699	13.7447	2.30539	2.17262	2.25692	2.10776	3.09617	2.50109	3.14136	2.79961
C2H2	390.418	388.324	391.104	392.082	406.345	407.837	409.057	406.557	405.879	407.895	408.687	406.193			18.1935	21.7183	20.0973	16.4684	2.26641	2.2049	2.14366	1.99304	2.73237	2.14728	2.51414	2.35758
CH4	408.103	406.692	406.554	409.23	419.579	421.081	419.357	419.259	419.069	420.691	418.826	418.82			13.416	16.3455	14.642	11.7498	1.93985	1.95699	1.83873	1.72134	2.44996	2.34616	2.36994	2.1604
N2H4	422.308	420.586	415.672	419.308	440.07	445.531	437.025	435.563	440.644	445.989	438.176	436.162			19.804	27.1805	23.3287	18.0041	2.04139	2.23609	1.97535	1.7489	1.46777	1.7778	0.824998	1.14951
CH3SH	456.928	455.789	457.969	461.353	473.693	476.565	477.1	476.532	472.601	475.667	475.834	475.565			19.3439	23.3502	21.6591	17.551	2.5789	2.57461	2.52806	2.37228	3.67032	3.47293	3.79401	3.33901
CH3OH	498.709	496.991	498.309	500.13	513.58	516.154	515.623	513.371	513.232	516.439	515.416	513.109			17.223	21.5622	19.5652	15.3105	2.35173	2.39957	2.25133	2.07021	2.69982	2.1146	2.45772	2.33233
Si2H6	510.675	508.988	506.722	511.269	532.424	535.608	531.146	531.197	530.144	532.292	528.194	529.095			24.632	29.7638	27.2305	22.6191	2.88271	3.1435	2.80669	2.69169	5.16239	6.45947	5.7587	4.7934
C2H4	547.497	545.278	547.712	550.868	564.018	566.143	566.588	565.557	563.428	566.028	566.062	565.07			19.1402	23.4479	21.3148	16.9924	2.61947	2.58367	2.4395	2.30291	3.20944	2.69849	2.96526	2.78962
C2H6	693.279	690.99	694.021	698.655	712.366	715.229	715.822	715.449	711.395	714.679	714.802	714.61			22.136	27.2569	24.6258	19.454	3.04882	3.01821	2.82473	2.66025	4.02004	3.56793	3.84444	3.49877
MAE															12.3106	15.0219	13.8323	11.3808	1.43553	1.49243	1.41493	1.30753	1.77349	1.71113	1.80715	1.61456
RMS															14.0622	16.8757	15.6451	13.085	1.6689	1.70716	1.65946	1.5513	2.14056	2.11899	2.223	1.97191
MAX															45.0358	48.1967	47.7618	43.8703	4.83943	4.67049	5.0836	4.9079	5.27385	6.45947	5.7587	5.24218
															B2GPPLYP	revDSD-PBEP86	PBE0-2	PBE-QIDH	B2GPPLYP	revDSD-PBEP86	PBE0-2	PBE-QIDH	B2GPPLYP	revDSD-PBEP86	PBE0-2	PBE-QIDH
															DH				DH-F12				DBBSC-DH
Closed-shell reaction energies (kcal/mol)
CO + H2 → H2CO	-7.73868	-7.20775	-9.66001	-11.2868	-6.27873	-6.78257	-8.54635	-10.3499	-6.2859	-6.19025	-8.56144	-9.84936			0.956304	0.702312	0.515187	0.980809	0.503639	0.277131	0.598474	0.0439284	0.496475	0.315183	0.583377	0.456663
CO + H2O → CO2 + H2	-6.11578	-6.07256	-7.24789	-7.67012	-9.82888	-8.79818	-10.7275	-10.2481	-9.36489	-9.24641	-10.1588	-10.349			3.83111	3.54494	3.40356	3.11925	0.118012	0.819311	0.0760747	0.541314	0.581998	0.371081	0.492612	0.440379
CH3OH + HCl → CH3Cl + H2O	-7.07936	-6.94822	-7.48545	-7.37219	-7.69721	-7.76284	-8.31992	-8.06317	-7.63554	-7.7371	-8.24225	-8.008			0.798899	0.898344	1.01103	0.858941	0.181047	0.0837315	0.176565	0.16797	0.242718	0.109473	0.254226	0.223135
H2O + CO → HCOOH	-9.80926	-9.16528	-12.4507	-14.32	-10.9019	-10.3991	-13.9171	-15.1609	-10.4581	-10.2372	-13.3563	-14.759			1.36661	1.47303	1.69302	1.05405	0.273946	0.239249	0.226618	0.213129	0.717736	0.401086	0.787354	0.61504
CH3OH + H2S → CH3SH + H2O	-9.80267	-9.68952	-10.8136	-10.5592	-10.3765	-10.4357	-11.5486	-11.1915	-10.3768	-10.4773	-11.5539	-11.1946			0.71738	0.80244	0.86013	0.776985	0.14353	0.0562456	0.125122	0.144749	0.143296	0.0146175	0.119894	0.141639
CS2 + 2 H2O → CO2 + 2 H2S	-10.8872	-13.3726	-11.3244	-12.5915	-11.82	-13.5702	-11.3974	-12.9367	-11.7735	-13.3662	-11.3293	-12.8795			0.0837417	0.492157	0.822554	0.465779	0.849051	0.689685	0.895525	0.810978	0.802562	0.485684	0.827409	0.753784
C2H6 + H2 → 2 CH4	-18.9132	-18.3026	-18.0249	-18.1872	-18.7657	-18.8836	-17.742	-18.6353	-19.2111	-18.5947	-18.3272	-18.5327			0.202376	0.204302	0.217285	0.309356	0.349849	0.376689	0.500137	0.138746	0.0955548	0.0878335	0.0850589	0.0361581
HNCO+ H2O → CO2 + NH3	-19.9718	-20.5161	-20.4271	-20.2336	-20.7593	-21.1272	-21.0275	-20.9509	-20.8792	-21.2455	-21.1928	-21.059			0.514694	0.337172	0.308679	0.464296	0.272734	0.273936	0.291765	0.253076	0.392722	0.392231	0.457032	0.361119
CH4 + Cl2 → CH3Cl+ HCl	-28.5418	-28.5571	-30.6974	-30.1367	-24.3258	-24.1269	-25.9756	-25.6534	-24.5982	-24.2884	-26.3485	-25.9083			5.11102	5.27336	5.72259	5.35661	0.895019	0.843119	1.00077	0.873344	1.16747	1.0046	1.3737	1.12817
Cl2 + F2 → 2 ClF	-30.035	-28.6457	-30.9071	-30.3181	-29.4417	-27.5475	-29.3451	-29.0174	-29.547	-27.6575	-29.504	-29.1147			0.371093	0.821336	1.60571	1.13001	0.222237	0.276917	0.0437916	0.170709	0.116945	0.166915	0.202702	0.0734535
CO+ Cl2 → COCl2	-32.0285	-31.2799	-36.8912	-37.6135	-29.9276	-29.1812	-35.0019	-35.2491	-29.5509	-29.0108	-34.5253	-34.9152			2.52238	2.61287	2.51582	2.82778	0.421507	0.514113	0.626562	0.463358	0.0447633	0.343724	0.149947	0.129444
CO2 + 3 H2 → CH3OH + H2O	-32.4017	-31.0715	-36.0206	-38.395	-25.8411	-27.5652	-30.5661	-34.3382	-26.3779	-26.0419	-31.2284	-33.2821			5.97441	5.18266	4.45157	4.93523	0.586264	1.67641	1.003	0.878454	0.049396	0.153094	0.340603	0.177656
HCHO+ H2 → CH3OH	-30.7789	-29.9363	-33.6085	-34.7783	-29.3912	-29.5808	-32.7472	-34.2363	-29.4569	-29.098	-32.8258	-33.7817			1.18699	0.93541	0.53283	0.835178	0.200637	0.579963	0.328447	0.293211	0.134919	0.0971964	0.249838	0.161372
CO + 2 H2 → CH3OH	-38.5175	-37.144	-43.2685	-46.0651	-35.67	-36.3634	-41.2936	-44.5863	-35.7428	-35.2883	-41.3873	-43.6311			2.1433	1.63772	1.04802	1.81599	0.704276	0.857094	0.926921	0.337139	0.631394	0.217987	0.833215	0.618035
C2H4 + H2 → C2H6	-41.7666	-41.62	-45.2471	-46.169	-40.3205	-41.0371	-44.0845	-45.4581	-40.4337	-40.5419	-44.2184	-45.0433			1.49776	1.42082	1.12996	1.27472	0.0516661	0.837917	0.0326303	0.563831	0.164823	0.342766	0.101312	0.149041
SO3 + CO → SO2 + CO2	-64.1943	-63.0793	-62.5725	-62.4162	-49.4145	-48.2564	-47.8143	-47.7363	-49.5558	-48.2724	-47.992	-47.8745			16.979	16.9557	17.1738	16.8878	2.19927	2.13276	2.41557	2.20781	2.34062	2.14872	2.59332	2.34608
H2 + Cl2 → 2 HCl	-52.9	-52.3182	-54.8379	-54.3364	-46.9093	-46.7939	-48.1858	-48.7566	-47.6565	-46.6425	-49.174	-48.9352			6.83181	6.96754	7.45099	6.86334	0.841086	1.44321	0.79882	1.28355	1.58825	1.29182	1.78703	1.46213
C2H2 + H2 → C2H4	-53.0642	-52.8629	-55.5466	-57.1673	-49.6454	-50.2565	-52.3799	-54.5663	-50.0157	-50.0238	-52.8526	-54.3811			3.54678	3.50013	3.22347	3.21229	0.127965	0.893697	0.056755	0.611298	0.498344	0.661004	0.529386	0.426149
SO2 + H2O2 → SO3 + H2O	-31.9093	-30.8001	-37.1075	-37.2731	-48.6232	-47.5069	-53.5589	-53.3449	-48.8007	-48.2312	-53.8795	-53.5278			19.3844	19.2443	19.2735	18.6851	2.67046	2.53751	2.82209	2.6132	2.49299	1.81325	2.50149	2.43033
CO+ 3 H2 → CH4 + H2O	-69.9551	-67.8533	-74.8945	-77.637	-65.9507	-66.7932	-71.8237	-75.7526	-66.4366	-65.3795	-72.455	-74.666			3.06519	2.43356	1.76539	2.46377	0.939256	1.37345	1.30543	0.579372	0.453339	0.0402342	0.674116	0.507204
HCN+ 3 H2 → CH4 + NH3	-81.8347	-79.8087	-86.6737	-89.9967	-78.0305	-78.8233	-83.8334	-88.5579	-78.6833	-77.5681	-84.6713	-87.6119			3.30502	2.77178	1.96517	2.38932	0.499143	1.78639	0.875104	0.950511	0.15368	0.531222	0.0372211	0.00447766
H2O2 + H2 → 2 H2O	-89.9878	-87.8069	-92.4321	-92.0192	-88.2088	-86.9652	-90.6456	-90.8332	-88.9916	-87.2572	-91.7127	-91.0534			1.42578	1.25625	1.30388	1.32196	0.353183	0.414561	0.482599	0.13593	0.429634	0.70655	0.58444	0.356137
CO+ H2O2 → CO2 + H2O	-96.1036	-93.8794	-99.68	-99.6893	-98.0377	-95.7634	-101.373	-101.081	-98.3565	-96.5036	-101.871	-101.402			2.40533	2.28869	2.09968	1.79729	0.471196	0.40475	0.406524	0.405385	0.152365	0.335468	0.0918282	0.0842423
2 NH3 + 3 Cl2 → N2 + 6 HCl	-113.437	-114.933	-115.238	-110.301	-99.6494	-99.4149	-98.1755	-95.2607	-101.537	-100.583	-100.688	-97.002			16.8115	18.0044	20.3498	17.9692	3.02362	2.48656	3.28774	2.92848	4.91096	3.65473	5.79988	4.66987
3 N2H4 → 4 NH3 + N2	-103.264	-103.459	-99.6065	-95.2093	-104.757	-104.304	-99.5273	-96.1822	-105.905	-105.152	-101.047	-97.2365			1.4097	0.88645	0.0602575	0.950397	0.0833543	0.0412686	0.0189233	0.0224819	1.23129	0.806623	1.50089	1.07685
H2 + F2 → 2 HF	-139.361	-135.507	-143.683	-143.174	-137.135	-134.242	-141.504	-141.357	-138.112	-135.06	-142.872	-141.769			1.85941	1.71198	1.73756	1.99627	0.366863	0.447162	0.441555	0.179413	0.610978	1.26513	0.926951	0.59094
CH4 + 4 H2O2 → CO2 + 6 H2O	-296.112	-289.447	-302.082	-298.11	-296.713	-289.866	-301.486	-297.828	-298.895	-292.896	-304.554	-299.896			1.19317	0.953494	0.0465674	0.295192	0.59149	0.534523	0.548886	0.576968	1.58988	2.49535	2.51927	1.49137
2 NH3 + 3 F2 → N2 + 6 HF	-372.82	-364.498	-381.772	-376.815	-370.325	-361.759	-378.129	-373.063	-372.905	-365.835	-381.782	-375.504			1.89428	2.23775	3.20954	3.36796	0.600226	0.501588	0.433385	0.383922	1.97916	3.57467	3.21965	2.05629
MAE															3.83534	3.76967	3.76777	3.72874	0.662162	0.835676	0.740921	0.670438	0.864795	0.851009	1.05799	0.820256
RMS															6.38078	6.43005	6.69294	6.35086	0.989019	1.09132	1.09824	0.99394	1.35179	1.30494	1.64471	1.29832
MAX															19.3844	19.2443	20.3498	18.6851	3.02362	2.53751	3.28774	2.92848	4.91096	3.65473	5.79988	4.66987
															B2GPPLYP	revDSD-PBEP86	PBE0-2	PBE-QIDH	B2GPPLYP	revDSD-PBEP86	PBE0-2	PBE-QIDH	B2GPPLYP	revDSD-PBEP86	PBE0-2	PBE-QIDH
															DH				DH-F12				DBBSC-DH
Open-shell reaction energies (kcal/mol)
HCl + H → Cl + H2	-1.10703	-1.32828	2.31199	2.09646	-1.48548	-0.92638	2.39137	2.60841	-1.29144	-1.17855	2.65342	2.27939			0.0410253	0.0174366	0.699519	0.488167	0.419474	0.384462	0.620137	0.0237765	0.225439	0.132288	0.358094	0.305239
H2O + F2 → 2 HF + O	-17.3178	-14.4981	-20.3019	-20.7022	-12.8532	-8.73857	-14.7081	-16.079	-13.2559	-9.22102	-15.2142	-16.445			4.74461	6.13287	5.94337	4.90922	0.279999	0.373383	0.349556	0.28605	0.682784	0.855826	0.855627	0.652035
CH4 + OH → CH3 + H2O	-12.876	-12.4306	-13.3755	-12.4424	-13.134	-12.8771	-13.9622	-12.8158	-13.215	-13.2094	-14.0898	-12.9011			0.485945	0.670797	0.828186	0.592653	0.22796	0.224302	0.241491	0.219172	0.146963	0.107945	0.113912	0.133908
OH + H2 → H2O + H	-18.6759	-18.0682	-21.7877	-20.5087	-17.3743	-17.6509	-21.0294	-20.1543	-17.8226	-17.8319	-21.6419	-20.0636			1.06012	0.938935	0.371625	0.585253	0.24151	0.521588	0.386709	0.230941	0.206807	0.702665	0.225777	0.14022
CO + OH → CO2 + H	-24.7917	-24.1408	-29.0356	-28.1788	-27.2032	-26.4491	-31.7569	-30.4024	-27.1875	-27.0784	-31.8007	-30.4126			2.771	2.606	3.03193	2.53399	0.359522	0.297723	0.310634	0.310373	0.375192	0.331584	0.266835	0.30016
CH3 + Cl2 → CH3Cl +Cl	-35.4487	-35.523	-36.7976	-36.1065	-30.0515	-29.827	-30.6514	-30.3835	-30.4973	-30.0895	-31.2472	-30.7914			6.69811	6.90052	7.62192	7.02269	1.30094	1.20455	1.47569	1.29968	1.74668	1.46703	2.07148	1.70753
S + 2 HCl → H2S + Cl2	-17.5594	-17.7989	-17.3896	-18.7995	-27.1082	-28.6847	-28.5387	-28.4918	-26.1926	-27.9467	-27.3481	-27.651			11.1205	12.374	12.8906	11.2398	1.57159	1.48823	1.74155	1.54751	2.48726	2.22622	2.9321	2.38827
2 NO + O2 → 2 NO2	-32.1817	-35.838	-34.8685	-35.1801	-35.7456	-40.2107	-39.2121	-38.4478	-35.8665	-40.9234	-39.496	-38.5903			4.10933	4.8544	4.80231	3.7417	0.545465	0.481632	0.458673	0.474031	0.424539	0.23107	0.174815	0.331522
N + O2 → NO + O	-30.464	-34.7873	-28.5467	-30.7368	-33.6113	-39.698	-31.8167	-33.3544	-34.6544	-40.3901	-33.3351	-34.3242			3.20548	5.09633	3.35658	2.63879	0.0582285	0.185713	0.0865539	0.0211649	0.984913	0.506419	1.43179	0.948581
4 HCl+ O2 → 2 H2O + 2 Cl2	-22.531	-26.2017	-22.6049	-25.0135	-33.1171	-38.6901	-35.1544	-35.8836	-32.8929	-39.1764	-34.9595	-35.6907			13.2378	14.8599	15.4885	13.4678	2.65173	2.3715	2.93909	2.59776	2.87593	1.88524	3.13392	2.79066
NO+ H2O2 → NO2 + H2O	-41.9131	-40.3068	-43.7259	-42.7661	-42.6138	-40.9316	-44.4887	-43.3587	-42.822	-41.4882	-44.8069	-43.568			0.841778	0.708517	0.804008	0.67832	0.141135	0.0837138	0.0412122	0.0857519	0.0670836	0.472881	0.276967	0.123575
2 NO → N2 + O2	-41.841	-38.1211	-42.3251	-39.9376	-42.6993	-38.7652	-43.2806	-40.8819	-42.442	-38.5954	-42.9118	-40.6443			1.13565	0.838939	1.2239	1.23327	0.277372	0.194857	0.268398	0.288909	0.534666	0.364699	0.637266	0.526567
2 H2O2 → 2 H2O + O2	-51.6446	-44.7757	-52.5834	-50.3521	-49.482	-41.6525	-49.7653	-48.2696	-49.7775	-42.053	-50.1178	-48.5457			2.42577	3.43736	3.19429	2.38506	0.263195	0.314204	0.376249	0.302528	0.558706	0.714693	0.728749	0.578671
Cl2 + H → HCl + Cl	-54.007	-53.6465	-52.5259	-52.2399	-48.3948	-47.7203	-45.7944	-46.1482	-48.9479	-47.821	-46.5206	-46.6558			6.87284	6.98497	8.15051	7.35151	1.26056	1.05875	1.41896	1.25977	1.81369	1.15953	2.14512	1.76737
2 SO2 + O2 → 2 SO3	-12.1741	-16.8245	-21.6316	-24.194	-47.7644	-53.3613	-57.3524	-58.4203	-47.8239	-54.4093	-57.6411	-58.5099			41.1945	41.9261	41.7412	39.7552	5.60412	5.38922	6.02043	5.52892	5.54468	4.34119	5.73174	5.43932
Cl + OH → HOCl	-52.3105	-52.9272	-54.1275	-53.3259	-58.4629	-59.8072	-61.3192	-59.3674	-57.8408	-59.6477	-60.5274	-58.8045			7.55769	8.209	8.65092	7.44875	1.40527	1.32897	1.45918	1.4072	2.02733	1.48853	2.25098	1.97016
H2S + F2 → S + 2 HF	-68.9015	-65.3894	-71.4552	-70.0385	-63.1171	-58.7631	-64.7792	-64.1091	-64.2634	-60.4705	-66.3501	-65.1828			6.14805	7.11845	7.17718	6.37274	0.363637	0.492177	0.501173	0.443371	1.50999	2.19953	2.07203	1.51708
2 NH2 → N2H4	-71.6228	-71.5743	-74.6389	-73.9957	-74.0716	-74.8697	-78.2379	-76.5143	-73.9126	-75.2764	-78.0877	-76.3832			3.15553	3.98848	4.28639	3.20114	0.706736	0.69308	0.687315	0.682543	0.865721	0.286456	0.837572	0.813605
NO + N → O + N2	-72.305	-72.9085	-70.8718	-70.6744	-76.3105	-78.4632	-75.0974	-74.2363	-77.0964	-78.9855	-76.2468	-74.9684			4.34113	5.93526	4.58048	3.87206	0.3356	0.38057	0.354951	0.310074	0.450247	0.14172	0.794523	0.422015
O + 2 HCl → H2O + Cl2	-69.1431	-68.6903	-68.5429	-68.1357	-77.3721	-78.7093	-78.6098	-76.5219	-77.2	-79.1962	-78.484	-76.3888			9.71701	11.3884	11.6568	9.77629	1.48795	1.36943	1.58993	1.39019	1.66005	0.882515	1.7157	1.52323
2 SiH3 → Si2H6	-74.8066	-74.6469	-76.2296	-76.6418	-77.8689	-78.6705	-80.007	-79.4679	-77.4558	-78.1426	-79.4703	-79.0905			3.56429	4.69235	4.34115	3.27923	0.501917	0.668699	0.563728	0.453114	0.915072	1.19657	1.10039	0.830559
CH3 + SH → CH3SH	-75.9631	-76.448	-79.4698	-79.3122	-79.6908	-80.8485	-83.9645	-82.8773	-79.313	-80.7453	-83.4944	-82.5341			4.33625	4.93526	5.12353	4.19176	0.608577	0.534754	0.628857	0.626575	0.986395	0.637964	1.09899	0.969819
SO2 + O → SO3	-63.9646	-64.0017	-68.0563	-67.726	-84.6958	-86.0449	-89.7088	-87.7902	-84.6656	-86.8127	-89.8248	-87.7984			23.6954	24.9215	24.7832	22.92	2.96414	2.87829	3.1306	2.85576	2.99443	2.11049	3.01461	2.84756
CS + O → CO + S	-89.4362	-89.6987	-89.5381	-88.1693	-89.9421	-90.2918	-89.9232	-88.504	-90.601	-91.3652	-90.8589	-89.1243			0.161251	0.289877	0.0552568	0.0881399	0.344634	0.303175	0.440305	0.422858	1.0035	1.37666	1.37597	1.04316
CH3 + Cl → CH3Cl	-84.3494	-84.6399	-87.6455	-87.5813	-88.1986	-89.2294	-92.3985	-91.2771	-87.7908	-89.1991	-91.9023	-90.9113			4.70927	5.33167	5.66903	4.55325	0.860111	0.742199	0.915999	0.857483	1.26786	0.772431	1.41223	1.22327
CH3OH + O → HCHO + H2O	-91.2643	-91.0722	-89.7724	-87.6938	-94.8902	-95.9224	-94.0484	-91.0421	-95.3996	-96.7407	-94.8322	-91.5422			4.07219	5.35631	4.73865	3.74813	0.446226	0.506184	0.462664	0.399848	0.0631137	0.31211	0.321162	0.100277
CH3 + OH → CH3OH	-97.053	-97.0882	-99.6357	-98.6213	-99.3611	-100.044	-102.717	-100.76	-99.2693	-100.473	-102.648	-100.688			2.80923	3.47695	3.58686	2.62089	0.501099	0.521342	0.506005	0.482348	0.592901	0.0925817	0.574132	0.554674
NH + H → NH2	-96.3151	-96.021	-94.8957	-95.4218	-99.786	-100.804	-98.9747	-98.5599	-99.8464	-100.815	-99.1203	-98.6283			3.91964	5.27262	4.53266	3.54116	0.448752	0.489426	0.45367	0.402976	0.388408	0.478416	0.308062	0.334663
Si + 2 H2 → SiH4	-102.531	-101.312	-104.078	-105.349	-107.183	-108.756	-109.858	-111.235	-106.928	-106.725	-109.495	-109.958			5.4361	6.80102	6.77529	5.6872	0.783684	0.642495	0.996083	0.197952	1.03896	1.38849	1.35823	1.07863
CS + S → CS2	-103.54	-101.624	-106.536	-107.048	-111.705	-110.974	-115.907	-115.034	-111.034	-110.585	-115.075	-114.442			9.60071	10.719	10.8443	9.33687	1.43657	1.36963	1.47349	1.35071	2.10728	1.75821	2.30552	1.94218
NH2 + H → NH3	-112.573	-112.08	-112.664	-112.46	-115.355	-115.671	-116.012	-115.006	-115.279	-115.775	-115.952	-114.946			3.44548	4.27384	4.01976	3.1903	0.66338	0.682469	0.671654	0.644415	0.739727	0.57811	0.73202	0.703667
2 H2 + O2 → 2 H2O	-128.331	-130.838	-132.281	-133.686	-126.936	-132.278	-131.526	-133.397	-128.206	-132.461	-133.307	-133.561			0.425792	0.924864	0.586534	0.258852	0.969562	0.514917	1.34145	0.0306684	0.300561	0.698406	0.440131	0.133603
CO2 + C → 2 CO	-124.003	-124.583	-122.288	-120.687	-127.745	-129.391	-126.506	-124.391	-128.202	-129.847	-127.168	-124.812			3.66299	4.77454	4.12197	3.62178	0.0794623	0.0337866	0.0958179	0.0829444	0.536226	0.489586	0.757784	0.503565
CO + O → CO2	-128.159	-127.081	-130.629	-130.142	-134.11	-134.301	-137.523	-135.526	-134.221	-135.085	-137.817	-135.673			6.71631	7.96583	7.60937	6.0322	0.764875	0.745532	0.715037	0.647952	0.653804	0.0382251	0.421288	0.501474
C + H2O → CO + H2	-130.119	-130.655	-129.536	-128.357	-137.574	-138.189	-137.233	-134.639	-137.567	-139.093	-137.326	-135.161			7.4941	8.31948	7.52553	6.74103	0.0385498	0.785524	0.171893	0.45837	0.0457727	0.118505	0.265172	0.0631855
N2H4 + O2 → N2 + 2 H2O	-132.577	-137.31	-132.632	-130.284	-134.469	-139.735	-133.78	-131.451	-135.886	-141.282	-135.767	-132.771			2.50007	3.15247	1.90187	1.80518	0.608201	0.727555	0.753568	0.637948	0.808472	0.820128	1.23296	0.681533
2 NH → N2 + H2	-164.484	-165.996	-163.72	-159.819	-173.15	-175.886	-173.292	-167.255	-173.752	-177.618	-174.265	-168.353			9.42715	11.5315	10.2261	8.61122	0.76186	1.64194	0.654183	1.17461	0.159204	0.0906468	0.319631	0.07681
C + S2 → CS2	-173.76	-174.066	-176.735	-175.906	-180.502	-182.575	-184.513	-182.187	-180.487	-182.719	-184.627	-182.208			7.23054	8.83547	8.06798	6.71124	0.488651	0.327222	0.290477	0.430753	0.503823	0.182429	0.175903	0.409024
2 CO+ 2 NO → N2 + 2 CO2	-182.404	-181.104	-189.102	-188.964	-189.293	-188.639	-196.262	-194.775	-189.378	-189.55	-196.537	-194.903			8.37208	8.85367	8.61755	7.21291	1.48296	1.31856	1.45769	1.40221	1.3981	0.408455	1.18236	1.27372
CH4 + 2 O2 → CO2 + 2 H2O	-192.823	-199.895	-196.915	-197.406	-197.75	-206.561	-201.956	-201.289	-199.34	-208.79	-204.319	-202.805			6.04472	7.82822	6.34201	5.06531	1.11788	1.16293	1.30138	1.18202	0.472463	1.06597	1.06177	0.33403
4 NH3 + 5 O2 → 4 NO + 6H2O	-210.786	-232.228	-213.64	-215.768	-213.252	-237.37	-215.253	-216.408	-216.868	-241.505	-220.43	-219.788			3.81922	6.89307	3.31806	1.99859	1.35321	1.75168	1.70499	1.35851	2.26346	2.38316	3.47252	2.02088
2 NH3 + 2 NO + O → 2 N2 + 3 H2O	-246.952	-247.946	-248.711	-243.388	-252.838	-255.58	-255.22	-248.548	-254.072	-257.551	-257.043	-249.726			7.279	9.08288	8.01938	6.50821	1.39343	1.44923	1.50968	1.34838	0.159689	0.522285	0.312989	0.170591
C + O2 → CO2	-264.565	-267.566	-269.064	-269.713	-274.339	-279.265	-279.487	-278.284	-275.138	-280.801	-280.793	-279.071			10.8994	12.7893	11.5156	9.60142	1.12612	1.08992	1.09348	1.03035	0.32721	0.445829	0.212691	0.243591
CS2 + 3 O2 → CO2 + 2 SO2	-204.962	-218.535	-211.283	-211.556	-266.032	-281.403	-271.795	-269.507	-266.964	-283.833	-273.416	-270.416			68.7599	70.1792	68.7581	66.0934	7.69004	7.31163	8.24612	8.14236	6.75822	4.88082	6.62546	7.23311
CH4 + 4 NO → 2 N2 + CO2 + 2 H2O	-276.505	-276.138	-281.565	-277.281	-283.148	-284.091	-288.517	-283.053	-284.224	-285.98	-290.142	-284.094			8.31601	9.5061	8.78981	7.53185	1.67262	1.55265	1.83818	1.75984	0.59687	0.336568	0.212765	0.719103
CH4 + NH3 + 3 O → HCN + 3 H2O	-284.295	-283.217	-283.469	-277.42	-294.814	-297.686	-296.553	-287.277	-295.886	-299.948	-298.303	-288.36			11.9606	16.0345	14.5826	11.1282	1.44145	1.56506	1.49823	1.27042	0.369097	0.696697	0.251193	0.187762
2 C + H2 → C2H2	-286.404	-284.232	-290.042	-290.464	-298.318	-299.788	-303.907	-302.124	-298.347	-299.785	-304.165	-301.697			13.7	16.4885	15.6564	12.7322	1.78539	0.932444	1.79107	1.07187	1.75695	0.935063	1.53365	1.49938
4 NH3 + 3 O2 → 2 N2 + 6 H2O	-294.467	-308.471	-298.29	-295.643	-298.65	-314.9	-301.814	-298.172	-301.752	-318.695	-306.254	-301.076			6.09052	8.57095	5.76586	4.46513	1.90796	2.1414	2.24178	1.93633	1.19413	1.65376	2.19799	0.967743
MAE															7.90234	9.01641	8.59114	7.47021	1.11965	1.10893	1.21408	1.07019	1.15813	0.978471	1.31318	1.10474
RMS															13.6026	14.4394	14.0812	13.047	1.74506	1.68479	1.88294	1.7527	1.73164	1.39003	1.88245	1.7203
MAX															68.7599	70.1792	68.7581	66.0934	7.69004	7.31163	8.24612	8.14236	6.75822	4.88082	6.62546	7.23311
															B2GPPLYP	revDSD-PBEP86	PBE0-2	PBE-QIDH	B2GPPLYP	revDSD-PBEP86	PBE0-2	PBE-QIDH	B2GPPLYP	revDSD-PBEP86	PBE0-2	PBE-QIDH
															DH				DH-F12				DBBSC-DH

## Sheet: aTZ
	DH				DH-F12				DBBSC-DH						DH				DH-F12				DBBSC-DH
627.509	B2GPPLYP energy (a.u.)	revDSD-PBEP86 energy (a.u.)	PBE0-2 energy (a.u.)	PBE-QIDH energy (a.u.)	B2GPPLYP energy (a.u.)	revDSD-PBEP86 energy (a.u.)	PBE0-2 energy (a.u.)	PBE-QIDH energy (a.u.)	B2GPPLYP energy (a.u.)	revDSD-PBEP86 energy (a.u.)	PBE0-2 energy (a.u.)	PBE-QIDH energy (a.u.)			Error, B2GPPLYP energy (kcal/mol)	Error, revDSD-PBEP86 energy (kcal/mol)	Error, PBE0-2 energy (kcal/mol)	Error, PBE-QIDH energy (kcal/mol)	Error, B2GPPLYP energy (kcal/mol)	Error, revDSD-PBEP86 energy (kcal/mol)	Error, PBE0-2 energy (kcal/mol)	Error, PBE-QIDH energy (kcal/mol)	Error, B2GPPLYP energy (kcal/mol)	Error, revDSD-PBEP86 energy (kcal/mol)	Error, PBE0-2 energy (kcal/mol)	Error, PBE-QIDH energy (kcal/mol)
F2	-199.457	-199.327	-199.356	-199.374	-199.485	-199.367	-199.393	-199.4	-199.486	-199.371	-199.395	-199.401
Cl2	-920.057	-919.741	-919.811	-919.938	-920.082	-919.777	-919.842	-919.96	-920.083	-919.778	-919.843	-919.961
ClF	-559.78	-559.556	-559.606	-559.678	-559.807	-559.594	-559.641	-559.704	-559.808	-559.597	-559.642	-559.704
ClO	-535.115	-534.9	-534.947	-535.022	-535.14	-534.934	-534.979	-535.046	-535.14	-534.936	-534.979	-535.045
Si2	-578.543	-578.278	-578.322	-578.441	-578.553	-578.291	-578.334	-578.45	-578.551	-578.288	-578.331	-578.448
NH	-55.1885	-55.143	-55.1574	-55.168	-55.1953	-55.1526	-55.1664	-55.1744	-55.1945	-55.1521	-55.1654	-55.1736
CH	-38.4476	-38.4133	-38.4194	-38.4293	-38.4524	-38.4203	-38.4257	-38.4337	-38.4515	-38.4192	-38.4245	-38.4329
S2	-796.063	-795.762	-795.826	-795.95	-796.085	-795.791	-795.852	-795.97	-796.083	-795.79	-795.85	-795.968
OH	-75.7036	-75.6478	-75.6631	-75.6737	-75.7145	-75.6634	-75.6774	-75.6837	-75.7141	-75.6638	-75.6771	-75.6835
HCl	-460.651	-460.493	-460.529	-460.593	-460.663	-460.511	-460.544	-460.604	-460.664	-460.511	-460.545	-460.604
P2	-682.394	-682.114	-682.165	-682.284	-682.41	-682.136	-682.185	-682.299	-682.408	-682.133	-682.182	-682.297
O2	-150.262	-150.143	-150.18	-150.195	-150.283	-150.173	-150.208	-150.215	-150.282	-150.174	-150.207	-150.214
SO	-473.184	-472.975	-473.024	-473.092	-473.208	-473.007	-473.054	-473.115	-473.207	-473.007	-473.052	-473.114
SiH2(3B1)	-290.422	-290.29	-290.316	-290.377	-290.428	-290.298	-290.323	-290.383	-290.427	-290.296	-290.321	-290.382
HF	-100.423	-100.355	-100.376	-100.384	-100.437	-100.376	-100.395	-100.398	-100.438	-100.378	-100.396	-100.399
NO	-129.837	-129.736	-129.764	-129.779	-129.856	-129.764	-129.789	-129.797	-129.855	-129.764	-129.788	-129.796
SiH2(1A1)	-290.453	-290.322	-290.342	-290.403	-290.461	-290.331	-290.35	-290.409	-290.459	-290.33	-290.348	-290.408
PH2	-342.347	-342.207	-342.234	-342.297	-342.355	-342.219	-342.244	-342.305	-342.354	-342.217	-342.242	-342.304
HOCl	-535.779	-535.566	-535.616	-535.688	-535.803	-535.6	-535.647	-535.711	-535.803	-535.602	-535.647	-535.711
CS	-436.037	-435.853	-435.892	-435.96	-436.054	-435.876	-435.913	-435.976	-436.053	-435.875	-435.911	-435.975
CN	-92.6581	-92.5782	-92.5985	-92.6123	-92.6718	-92.5975	-92.6163	-92.625	-92.6701	-92.5959	-92.6141	-92.6234
CH2(1A1)	-39.0996	-39.0658	-39.0731	-39.083	-39.1055	-39.0744	-39.0808	-39.0885	-39.1046	-39.0732	-39.0795	-39.0876
NH2	-55.8454	-55.8008	-55.8152	-55.826	-55.8539	-55.8129	-55.8262	-55.8338	-55.853	-55.8122	-55.8252	-55.8331
SH2	-399.237	-399.09	-399.121	-399.185	-399.249	-399.105	-399.135	-399.195	-399.248	-399.104	-399.134	-399.195
CH2(3B1)	-39.1167	-39.0808	-39.096	-39.1069	-39.1219	-39.0881	-39.1027	-39.1117	-39.121	-39.087	-39.1015	-39.1108
SiO	-364.554	-364.363	-364.399	-364.463	-364.575	-364.391	-364.425	-364.483	-364.573	-364.39	-364.423	-364.481
N2	-109.48	-109.392	-109.417	-109.43	-109.497	-109.416	-109.439	-109.446	-109.495	-109.415	-109.437	-109.444
SiH3	-291.071	-290.939	-290.963	-291.025	-291.079	-290.95	-290.973	-291.033	-291.078	-290.948	-290.971	-291.032
H2O	-76.4018	-76.346	-76.3647	-76.3736	-76.4142	-76.3637	-76.381	-76.385	-76.4138	-76.3641	-76.3806	-76.3847
PH3	-342.983	-342.845	-342.872	-342.936	-342.994	-342.859	-342.885	-342.945	-342.993	-342.857	-342.883	-342.944
CO	-113.265	-113.174	-113.199	-113.213	-113.283	-113.199	-113.222	-113.23	-113.282	-113.198	-113.22	-113.229
SO2	-548.419	-548.158	-548.222	-548.296	-548.468	-548.221	-548.281	-548.343	-548.467	-548.221	-548.279	-548.342
H2O2	-151.494	-151.384	-151.415	-151.433	-151.517	-151.417	-151.446	-151.454	-151.516	-151.418	-151.445	-151.453
HCO	-113.797	-113.704	-113.731	-113.748	-113.814	-113.729	-113.754	-113.764	-113.813	-113.728	-113.753	-113.763
NH3	-56.5278	-56.4832	-56.5009	-56.5109	-56.5376	-56.4971	-56.5135	-56.5198	-56.5366	-56.4964	-56.5123	-56.519
CH3	-39.8018	-39.7662	-39.7805	-39.792	-39.8083	-39.7756	-39.789	-39.798	-39.8073	-39.7743	-39.7876	-39.797
HCN	-93.3727	-93.2928	-93.3167	-93.331	-93.3874	-93.3136	-93.3358	-93.3446	-93.3856	-93.3119	-93.3335	-93.3429
SiH4	-291.721	-291.59	-291.614	-291.676	-291.732	-291.603	-291.626	-291.686	-291.73	-291.601	-291.624	-291.685
H2CO	-114.446	-114.355	-114.384	-114.401	-114.464	-114.381	-114.407	-114.417	-114.463	-114.38	-114.406	-114.416
CO2	-188.513	-188.364	-188.41	-188.433	-188.542	-188.406	-188.449	-188.461	-188.541	-188.406	-188.447	-188.459
CH3Cl	-499.925	-499.732	-499.784	-499.858	-499.944	-499.759	-499.808	-499.875	-499.943	-499.758	-499.807	-499.874
C2H2	-77.2755	-77.2039	-77.2279	-77.2441	-77.2883	-77.2221	-77.2445	-77.2559	-77.2861	-77.2195	-77.2416	-77.2539
CH4	-40.4795	-40.4444	-40.4604	-40.4718	-40.4869	-40.4551	-40.47	-40.4786	-40.4858	-40.4538	-40.4686	-40.4775
N2H4	-111.808	-111.719	-111.754	-111.773	-111.827	-111.746	-111.778	-111.79	-111.825	-111.745	-111.776	-111.789
CH3SH	-438.515	-438.332	-438.381	-438.455	-438.533	-438.358	-438.404	-438.471	-438.531	-438.356	-438.402	-438.47
CH3OH	-115.663	-115.572	-115.606	-115.626	-115.682	-115.599	-115.631	-115.643	-115.68	-115.598	-115.629	-115.642
Si2H6	-582.264	-582.001	-582.052	-582.176	-582.283	-582.026	-582.074	-582.194	-582.28	-582.021	-582.07	-582.191
C2H4	-78.5244	-78.4535	-78.4813	-78.501	-78.5378	-78.4727	-78.4988	-78.5133	-78.5356	-78.4702	-78.4959	-78.5113
C2H6	-79.7585	-79.6885	-79.7218	-79.7434	-79.7727	-79.7089	-79.7401	-79.7563	-79.7705	-79.7063	-79.7372	-79.7543
F	-99.6996	-99.6324	-99.6501	-99.661	-99.7127	-99.6512	-99.6676	-99.6733	-99.7132	-99.6533	-99.6685	-99.6738
C	-37.8164	-37.7808	-37.7889	-37.7977	-37.8198	-37.7856	-37.7933	-37.8008	-37.819	-37.7847	-37.7922	-37.8001
H	-0.498937	-0.49896	-0.501472	-0.501828	-0.498943	-0.498968	-0.501482	-0.501836	-0.498943	-0.498968	-0.501482	-0.501836
Cl	-459.984	-459.825	-459.857	-459.921	-459.993	-459.84	-459.87	-459.93	-459.994	-459.841	-459.871	-459.931
N	-54.5585	-54.512	-54.53	-54.5387	-54.5634	-54.5185	-54.5364	-54.5433	-54.5625	-54.5181	-54.5353	-54.5425
O	-75.0356	-74.9792	-74.9948	-75.0055	-75.0446	-74.9919	-75.0068	-75.0139	-75.0442	-74.9924	-75.0065	-75.0136
P	-341.108	-340.968	-340.997	-341.057	-341.112	-340.973	-341.002	-341.06	-341.111	-340.973	-341.001	-341.06
Si	-289.215	-289.083	-289.103	-289.163	-289.218	-289.087	-289.107	-289.166	-289.217	-289.086	-289.106	-289.165
S	-397.952	-397.803	-397.832	-397.894	-397.959	-397.813	-397.841	-397.901	-397.959	-397.813	-397.84	-397.9
HCOOH	-189.685	-189.537	-189.586	-189.612	-189.715	-189.579	-189.625	-189.639	-189.713	-189.579	-189.623	-189.638
CS2	-834.164	-833.829	-833.905	-834.035	-834.193	-833.868	-833.94	-834.062	-834.191	-833.866	-833.938	-834.06
HNCO	-168.606	-168.468	-168.513	-168.537	-168.633	-168.506	-168.548	-168.562	-168.631	-168.505	-168.546	-168.56
COCl2	-1033.37	-1032.96	-1033.07	-1033.21	-1033.41	-1033.02	-1033.12	-1033.25	-1033.41	-1033.02	-1033.12	-1033.25
SO3	-623.58	-623.263	-623.35	-623.433	-623.652	-623.354	-623.435	-623.501	-623.649	-623.354	-623.432	-623.499
SH	-398.587	-398.439	-398.468	-398.532	-398.597	-398.452	-398.48	-398.54	-398.596	-398.452	-398.479	-398.54
NO2	-204.995	-204.839	-204.884	-204.907	-205.027	-204.883	-204.925	-204.936	-205.025	-204.883	-204.923	-204.934
H2	-1.16966	-1.1705	-1.16968	-1.17054	-1.17059	-1.17193	-1.17089	-1.17138	-1.17046	-1.17168	-1.17071	-1.17125
Atomization energies (kcal/mol)
F2	36.5511	39.2247	35.3323	32.5453	37.4691	40.4909	36.563	33.3974	37.3906	40.4927	36.4305	33.3188			0.984744	1.34266	1.26002	0.880177	0.0667631	0.0764123	0.0293603	0.0280957	0.145187	0.0746555	0.161878	0.106614
Cl2	56.7311	57.3131	60.0767	59.6617	59.9869	61.1126	63.7951	62.7615	59.582	60.7426	63.2451	62.38			3.57697	4.036	4.06215	3.38903	0.32117	0.236539	0.343684	0.289284	0.726014	0.606527	0.893728	0.670773
ClF	60.9684	61.7302	61.8896	60.1581	63.6353	64.7873	64.9347	62.7229	63.3986	64.6369	64.6047	62.501			2.7855	3.14021	3.12661	2.67408	0.118573	0.0831609	0.0815831	0.109267	0.355311	0.233478	0.411551	0.331142
ClO	60.3805	59.9712	59.7743	60.0262	64.1507	64.3996	63.9658	63.6143	63.9556	64.2664	63.7212	63.4348			4.12919	4.73346	4.51604	3.89861	0.358945	0.304997	0.32456	0.310522	0.55404	0.438277	0.569142	0.489996
Si2	71.2306	70.8042	72.3696	72.0767	73.5062	73.8328	75.1605	74.2519	73.0465	73.1497	74.5284	73.8223			2.39248	3.19941	2.94462	2.26404	0.116926	0.170813	0.153707	0.0889115	0.576614	0.853871	0.785752	0.518469
NH	82.2304	82.862	79.0697	79.9968	83.4352	84.8061	80.6156	81.1017	83.4671	84.7017	80.6733	81.1305			1.20142	1.9465	1.5396	1.09773	0.00336381	0.00242858	0.00628859	0.0071075	0.0352174	0.106753	0.063992	0.0359424
CH	82.965	83.8106	81.0037	81.4584	83.8141	85.1695	82.1118	82.2402	83.7884	85.0465	82.0845	82.2156			0.881328	1.39549	1.13587	0.81212	0.0321913	0.036574	0.0277958	0.030412	0.0578927	0.159584	0.0550464	0.0549998
S2	100.016	97.7441	101.928	101.372	104.688	103.375	107.241	105.805	104.202	102.809	106.584	105.35			5.07778	6.11319	5.81391	4.79687	0.40602	0.482186	0.500855	0.363249	0.892166	1.04853	1.15822	0.81895
OH	106.111	106.503	104.675	104.39	107.268	108.252	106.128	105.42	107.28	108.214	106.154	105.432			1.20118	1.79734	1.49545	1.07167	0.0441731	0.0483891	0.0421897	0.0416779	0.032313	0.0864235	0.0170192	0.0295245
HCl	106.04	106.25	106.865	106.618	107.355	107.906	108.399	107.856	107.247	107.755	108.251	107.753			1.40225	1.76096	1.64967	1.32096	0.0874278	0.104596	0.114792	0.0834562	0.195364	0.255745	0.26302	0.185856
P2	111.733	111.61	107.605	106.908	117.045	118.919	114.126	111.969	116.428	117.851	113.301	111.396			5.63597	7.91145	6.93529	5.37335	0.324231	0.60222	0.414186	0.311428	0.94153	1.67018	1.23955	0.885067
O2	119.763	116.141	119.645	115.347	121.881	119.038	122.233	117.277	121.729	118.878	122.013	117.133			2.18805	2.95461	2.66145	1.99567	0.0708524	0.058287	0.0732953	0.0654917	0.222168	0.217497	0.293247	0.209472
SO	123.304	121.012	123.643	120.854	128.489	127.016	129.38	125.822	128.21	126.75	129.007	125.566			5.26059	6.13994	5.77395	5.039	0.0763324	0.135652	0.0375075	0.0705868	0.355028	0.4021	0.41056	0.327091
SiH2(3B1)	131.028	131.336	131.31	132.074	133.012	133.706	133.536	133.957	132.77	133.341	133.212	133.729			1.98039	2.32462	2.18314	1.85807	0.00328768	0.0450551	0.0434637	0.0244028	0.238815	0.319835	0.280808	0.203274
HF	140.613	140.252	140.604	138.964	141.673	141.749	141.945	139.894	141.639	141.743	141.892	139.863			1.16028	1.59016	1.41573	1.01499	0.0998602	0.0926345	0.0754078	0.0849926	0.133548	0.098915	0.128506	0.116412
NO	152.145	153.895	149.888	147.497	155.596	158.928	154.169	150.697	155.644	158.868	154.257	150.74			3.47636	5.08456	4.32171	3.22109	0.0249021	0.051269	0.0401739	0.0217225	0.023357	0.111971	0.0473875	0.0219949
SiH2(1A1)	151.02	151.731	147.657	148.052	153.475	154.882	150.501	150.359	153.151	154.321	150.059	150.053			2.45508	3.19876	2.82745	2.28158	0.000300887	0.047925	0.0167785	0.0252524	0.324432	0.609522	0.425671	0.280934
PH2	151.065	151.567	146.676	148.132	153.953	155.425	150.105	150.858	153.592	154.766	149.618	150.519			2.99066	4.0916	3.55114	2.82336	0.103273	0.233814	0.122336	0.097359	0.463886	0.892649	0.609138	0.436305
HOCl	163.518	164.816	164.655	162.828	166.994	169.291	168.782	166.067	166.764	169.062	168.473	165.851			3.66269	4.62041	4.29377	3.40847	0.18642	0.145325	0.16723	0.169448	0.417152	0.374254	0.475844	0.385314
CS	168.851	169.118	170.309	168.5	172.877	174.317	175.068	172.341	172.678	174.025	174.818	172.158			4.09243	5.29816	4.85594	3.90133	0.0665856	0.0984116	0.0975014	0.0609216	0.26589	0.390653	0.347101	0.243776
CN	177.71	179.085	175.523	173.109	181.104	184.1	179.807	176.281	181.04	183.874	179.761	176.227			3.41832	5.04373	4.31184	3.2016	0.0246696	0.0288531	0.0276582	0.0294561	0.0887727	0.254262	0.0742813	0.0830846
CH2(1A1)	179.053	180.148	176.487	176.78	180.592	182.554	178.502	178.19	180.51	182.343	178.402	178.112			1.66171	2.53606	2.13087	1.52963	0.12209	0.130036	0.116057	0.119595	0.204359	0.341005	0.215694	0.197263
NH2	181.409	182.551	177.159	178.001	183.611	186.033	179.984	180.005	183.615	185.831	180.012	180.008			2.25812	3.55137	2.87892	2.05691	0.0551472	0.0686213	0.053915	0.0520122	0.051189	0.270881	0.0257576	0.0489962
SH2	180.375	181.14	179.8	180.137	183.163	184.674	183.043	182.771	182.919	184.284	182.711	182.54			2.88094	3.70514	3.36946	2.7302	0.0934621	0.171301	0.127288	0.0958495	0.337661	0.560601	0.458561	0.326785
CH2(3B1)	189.777	189.531	190.881	191.766	190.892	191.112	192.294	192.77	190.795	191.022	192.176	192.682			1.28462	1.72679	1.57187	1.1715	0.169126	0.145946	0.15914	0.167606	0.266262	0.236212	0.27718	0.255742
SiO	190.343	189.176	188.874	184.943	195.764	195.79	195.01	190.121	195.467	195.36	194.62	189.851			5.36105	6.54598	6.0613	5.1341	0.0597542	0.0682567	0.0750735	0.0438764	0.236486	0.361423	0.314859	0.225928
N2	227.808	231.025	223.996	221.09	232.24	237.751	229.613	225.238	232.393	237.665	229.863	225.378			4.45899	6.79856	5.66545	4.17437	0.0265361	0.0718599	0.0483074	0.0264272	0.126045	0.158459	0.201103	0.113463
SiH3	225.123	225.565	222.928	223.856	228.44	229.671	226.704	226.989	228.041	229.013	226.165	226.613			3.34519	4.14108	3.76315	3.12775	0.0278865	0.0355625	0.0127796	0.0047739	0.427223	0.692867	0.526094	0.370965
H2O	231.154	231.475	230.273	228.701	233.281	234.589	232.939	230.589	233.252	234.523	232.908	230.564			2.2825	3.27573	2.81694	2.03862	0.15539	0.161495	0.150028	0.150106	0.184729	0.227391	0.181642	0.17586
PH3	237.616	238.521	232.816	234.273	241.729	243.903	237.657	238.148	241.23	243.03	236.981	237.678			4.2432	5.66452	4.98922	3.99925	0.130028	0.282535	0.148386	0.124337	0.629287	1.15478	0.823697	0.593559
CO	259.261	259.884	260.638	257.428	262.465	264.319	264.566	260.403	262.493	264.386	264.631	260.434			3.28015	4.52066	4.00982	3.05434	0.0757091	0.084944	0.0821101	0.0798674	0.0484387	0.0180042	0.0171474	0.0487981
SO2	248.114	248.895	251.145	245.451	263.755	266.364	267.821	260.494	263.175	265.823	267.079	259.971			16.0079	17.7596	17.1645	15.4523	0.367516	0.291282	0.488575	0.408729	0.946838	0.831564	1.23024	0.932108
H2O2	266.362	268.644	265.248	262.369	269.621	273.454	269.386	265.264	269.526	273.317	269.264	265.175			3.4412	4.98533	4.30043	3.0588	0.181942	0.175414	0.16209	0.163248	0.277048	0.312392	0.28382	0.251951
HCO	279.626	279.343	280.042	278.103	282.828	283.859	284.025	281.033	282.744	283.786	283.94	280.962			3.3486	4.65184	4.12412	3.07771	0.146626	0.136755	0.141347	0.147419	0.230627	0.208866	0.226585	0.218743
NH3	296.522	297.633	292.714	292.832	299.532	302.287	296.572	295.557	299.483	302.026	296.531	295.512			3.16334	4.823	4.00745	2.87583	0.153232	0.1691	0.149718	0.150205	0.20243	0.429596	0.1903	0.195905
CH3	306.578	306.552	305.743	306.742	308.52	309.453	308.248	308.503	308.361	309.205	308.05	308.356			2.17877	3.13672	2.73754	1.99547	0.237518	0.235641	0.232901	0.234153	0.396474	0.483192	0.430732	0.380772
HCN	313.055	314.401	311.509	309.222	317.025	320.362	316.581	312.893	316.945	320.105	316.518	312.825			4.09491	6.09124	5.19211	3.79467	0.125102	0.129527	0.119249	0.123657	0.205478	0.386797	0.182758	0.191678
SiH4	320.381	321.009	316.652	317.432	324.909	326.643	321.819	321.713	324.382	325.763	321.106	321.218			4.60209	5.74708	5.20724	4.31326	0.0745541	0.112871	0.0403156	0.0329138	0.60101	0.993045	0.75314	0.527636
H2CO	374.042	374.845	374.572	372.677	377.608	380.015	379.08	375.922	377.494	379.869	378.956	375.821			3.7893	5.38655	4.72329	3.46651	0.223713	0.216121	0.215234	0.221738	0.338181	0.361827	0.33981	0.321957
CO2	392.199	392.242	396.468	391.84	397.279	399.336	402.763	396.521	397.214	399.34	402.718	396.473			5.21771	7.20892	6.41789	4.81755	0.137278	0.115066	0.122731	0.136148	0.202689	0.111654	0.167902	0.184514
CH3Cl	394.02	394.571	397.193	397.402	397.549	399.442	401.531	400.621	397.248	399.06	401.146	400.341			3.79539	5.08881	4.60209	3.46924	0.266668	0.217505	0.263781	0.251035	0.567592	0.600196	0.649121	0.530601
C2H2	404.608	404.34	406.133	404.84	408.307	409.747	410.901	408.244	407.958	409.274	410.47	407.931			4.00355	5.70176	5.06782	3.71084	0.30523	0.295203	0.300348	0.306705	0.6536	0.768048	0.731538	0.619577
CH4	418.739	419.005	417.69	418.433	421.219	422.732	420.903	420.685	421.029	422.434	420.667	420.509			2.78055	4.03234	3.50558	2.54652	0.300495	0.306008	0.292908	0.295335	0.490033	0.603646	0.528713	0.470498
N2H4	436.259	438.929	431.621	431.998	441.88	447.532	438.784	437.086	441.759	447.048	438.67	436.974			5.85252	8.83755	7.37994	5.31413	0.231762	0.235197	0.216449	0.225522	0.352616	0.719408	0.330013	0.338196
CH3SH	470.959	472.059	473.274	473.982	476.017	478.855	479.364	478.655	475.602	478.262	478.829	478.27			5.31285	7.08037	6.35384	4.92252	0.254901	0.285161	0.263803	0.249828	0.669481	0.87736	0.799034	0.634515
CH3OH	511.54	512.25	512.387	511.481	515.598	518.233	517.556	515.113	515.375	517.923	517.285	514.911			4.39182	6.30319	5.48665	3.95955	0.334006	0.320873	0.317592	0.327915	0.556656	0.630854	0.588642	0.530083
Si2H6	527.229	528.535	524.738	526.386	535.276	538.649	533.988	533.937	534.282	537.028	532.65	533.006			8.07803	10.2163	9.21387	7.50259	0.030725	0.102187	0.0358173	0.0481409	1.02434	1.72312	1.30274	0.882207
C2H4	562.116	562.267	563.335	563.704	566.236	568.333	568.632	567.459	565.899	567.861	568.217	567.152			4.52167	6.4596	5.69224	4.15604	0.401439	0.393459	0.395278	0.400922	0.737997	0.865406	0.810123	0.708056
C2H6	710.397	711.039	712.349	713.527	714.97	717.818	718.223	717.666	714.604	717.288	717.772	717.331			5.01776	7.20816	6.29775	4.5815	0.444708	0.428768	0.423734	0.442943	0.810792	0.958343	0.874896	0.777664
MAE															3.68588	4.91648	4.39605	3.43583	0.156506	0.172903	0.161129	0.149879	0.384087	0.512094	0.452516	0.356919
RMS															4.35681	5.61829	5.08174	4.09677	0.19837	0.214071	0.207922	0.191818	0.467009	0.638146	0.565499	0.434485
MAX															16.0079	17.7596	17.1645	15.4523	0.444708	0.60222	0.500855	0.442943	1.02434	1.72312	1.30274	0.932108
															B2GPPLYP	revDSD-PBEP86	PBE0-2	PBE-QIDH	B2GPPLYP	revDSD-PBEP86	PBE0-2	PBE-QIDH	B2GPPLYP	revDSD-PBEP86	PBE0-2	PBE-QIDH
															DH				DH-F12				DBBSC-DH
Closed-shell reaction energies (kcal/mol)
CO + H2 → H2CO	-6.98218	-6.6652	-9.30564	-10.5286	-6.76636	-6.5158	-9.14177	-10.2819	-6.7074	-6.45664	-9.06534	-10.2311			0.199809	0.159759	0.160824	0.222583	0.0160089	0.0103685	0.00304686	0.0241319	0.074969	0.0487951	0.0794811	0.0748853
CO + H2O → CO2 + H2	-9.58287	-9.17933	-10.186	-10.43	-9.90872	-9.60732	-10.6308	-10.7655	-9.7626	-9.45621	-10.4392	-10.6312			0.364026	0.438164	0.465428	0.359335	0.0381732	0.010172	0.0206687	0.0239132	0.184295	0.161287	0.212294	0.158129
CH3OH + HCl → CH3Cl + H2O	-7.59443	-7.54618	-8.21376	-8.00378	-7.87763	-7.89304	-8.51506	-8.24137	-7.87795	-7.90558	-8.51738	-8.24061			0.283827	0.300388	0.282717	0.227359	0.000624155	0.0464691	0.0185754	0.0102303	0.000301387	0.0590116	0.0208985	0.00947867
H2O + CO → HCOOH	-11.129	-10.5464	-14.0203	-15.3808	-11.1648	-10.6731	-14.1522	-15.3625	-11.0189	-10.5462	-13.9624	-15.2304			0.0468706	0.0919208	0.123351	0.00675166	0.0110845	0.0347384	0.00854046	0.0115946	0.157015	0.0921218	0.181323	0.143674
CH3OH + H2S → CH3SH + H2O	-10.1975	-10.1442	-11.3591	-11.0648	-10.5372	-10.5375	-11.7048	-11.36	-10.5602	-10.5787	-11.7403	-11.3827			0.32259	0.347771	0.314674	0.271387	0.0171772	0.0455178	0.0310481	0.0238303	0.0401064	0.0867041	0.0665262	0.0464926
CS2 + 2 H2O → CO2 + 2 H2S	-12.0984	-14.1807	-11.7174	-13.0882	-11.2007	-13.0343	-10.7339	-12.307	-11.2244	-13.0449	-10.7628	-12.3247			1.12749	1.3002	1.21556	0.962515	0.22973	0.153775	0.232028	0.181285	0.253417	0.164392	0.260965	0.199009
C2H6 + H2 → 2 CH4	-19.2812	-18.676	-18.403	-18.6198	-19.0913	-18.4652	-18.2101	-18.4666	-19.1611	-18.553	-18.3028	-18.5315			0.165614	0.169126	0.160878	0.123207	0.0242879	0.0417025	0.0320049	0.0299879	0.0454995	0.046078	0.0606521	0.0349412
HNCO+ H2O → CO2 + NH3	-20.4947	-20.8957	-20.7563	-20.6714	-20.5398	-20.8987	-20.7829	-20.7487	-20.5687	-20.9441	-20.8243	-20.7755			0.00816474	0.0424887	0.0204759	0.0264085	0.0533242	0.0454749	0.0471415	0.0508147	0.0821664	0.0908684	0.0885639	0.0775964
CH4 + Cl2 → CH3Cl+ HCl	-24.5907	-24.5023	-26.2908	-25.9254	-23.6983	-23.5042	-25.2328	-25.0302	-23.8839	-23.638	-25.4851	-25.2049			1.15989	1.21857	1.31597	1.14536	0.26757	0.220446	0.258019	0.250128	0.453092	0.354232	0.510299	0.424814
Cl2 + F2 → 2 ClF	-28.6547	-26.9226	-28.3703	-28.1092	-29.8147	-27.971	-29.5112	-29.287	-29.8245	-28.0386	-29.5338	-29.3032			1.00928	0.901765	0.931054	1.07895	0.150787	0.14663	0.209878	0.0988464	0.160578	0.214226	0.232503	0.115104
CO+ Cl2 → COCl2	-29.8891	-29.1002	-34.8412	-35.2679	-29.7594	-28.9693	-34.6697	-35.0311	-29.7048	-28.9093	-34.6009	-34.9838			0.382991	0.433089	0.465827	0.482168	0.253254	0.30222	0.294389	0.245387	0.198709	0.242262	0.225559	0.198032
CO2 + 3 H2 → CH3OH + H2O	-27.0976	-26.5957	-32.3062	-34.1834	-26.4712	-25.9461	-31.6144	-33.4711	-26.533	-26.0273	-31.6962	-33.5332			0.670283	0.706927	0.737196	0.723633	0.0438655	0.0573338	0.04534	0.0113427	0.105625	0.138493	0.127163	0.0733902
HCHO+ H2 → CH3OH	-29.6983	-29.1099	-33.1866	-34.0848	-29.6136	-29.0376	-33.1034	-33.9547	-29.5882	-29.0269	-33.07	-33.9333			0.106447	0.109003	0.110944	0.141714	0.0217013	0.0367934	0.0277181	0.0115613	0.00370099	0.0260015	0.00565025	0.00985313
CO + 2 H2 → CH3OH	-36.6805	-35.7751	-42.4923	-44.6134	-36.3799	-35.5534	-42.2452	-44.2366	-36.2956	-35.4835	-42.1354	-44.1644			0.306257	0.268763	0.271768	0.364297	0.00569232	0.0471618	0.0246713	0.0125705	0.07867	0.0227936	0.0851313	0.0847385
C2H4 + H2 → C2H6	-40.4817	-40.4762	-44.3859	-45.1036	-40.3576	-40.3054	-44.2187	-44.97	-40.4109	-40.4012	-44.2955	-45.023			0.212874	0.277078	0.268787	0.209293	0.088725	0.106237	0.10162	0.0757167	0.141979	0.202092	0.178409	0.128666
SO3 + CO → SO2 + CO2	-54.1338	-53.047	-52.3302	-52.2959	-47.6385	-46.519	-45.9469	-45.9313	-47.7993	-46.6734	-46.1459	-46.0764			6.91862	6.92328	6.93152	6.76749	0.423328	0.395287	0.548142	0.402821	0.584075	0.549713	0.747194	0.547924
H2 + Cl2 → 2 HCl	-47.5496	-46.8904	-49.0241	-48.8549	-46.3465	-45.5196	-47.6311	-47.7131	-46.6183	-45.7407	-47.9978	-47.9704			1.48144	1.53971	1.63711	1.38187	0.278309	0.168892	0.244176	0.24011	0.550061	0.390064	0.61087	0.497334
C2H2 + H2 → C2H4	-49.7082	-49.6306	-52.573	-54.1445	-49.5532	-49.4061	-52.3583	-53.9785	-49.6478	-49.5604	-52.4878	-54.0648			0.190838	0.267804	0.249876	0.189552	0.0357862	0.0432898	0.0351469	0.0235221	0.130376	0.19767	0.164597	0.109794
SO2 + H2O2 → SO3 + H2O	-43.5962	-42.1425	-48.5249	-48.4476	-50.8353	-49.6329	-55.8043	-55.5122	-50.6477	-49.4861	-55.5852	-55.3506			7.69748	7.90194	7.8561	7.51052	0.458345	0.41149	0.576701	0.44596	0.646007	0.558362	0.79577	0.607549
CO+ 3 H2 → CH4 + H2O	-67.2339	-65.7093	-73.4393	-75.5467	-66.9057	-65.4618	-73.1585	-75.1609	-66.9079	-65.4918	-73.1654	-75.1705			0.343983	0.289524	0.31019	0.373455	0.0158072	0.0420775	0.0294036	0.0123579	0.0179973	0.0720506	0.0363379	0.00273984
HCN+ 3 H2 → CH4 + NH3	-78.8075	-77.3497	-85.0105	-87.884	-78.597	-77.116	-84.7754	-87.6387	-78.687	-77.2756	-84.9018	-87.7275			0.277904	0.312827	0.301962	0.276576	0.0673591	0.0790558	0.0668528	0.0313327	0.157336	0.238639	0.193291	0.120094
H2O2 + H2 → 2 H2O	-88.1472	-86.0101	-90.6691	-90.3135	-88.5652	-86.5446	-91.1203	-90.678	-88.6844	-86.7033	-91.2919	-90.7957			0.414832	0.540491	0.45915	0.38369	0.00315652	0.00603107	0.00789028	0.0192256	0.122363	0.152638	0.163718	0.0985043
CO+ H2O2 → CO2 + H2O	-97.73	-95.1895	-100.855	-100.744	-98.4739	-96.1519	-101.751	-101.443	-98.447	-96.1595	-101.731	-101.427			0.778858	0.978655	0.924578	0.743026	0.0350167	0.016203	0.028559	0.0431389	0.0619316	0.00864893	0.0485757	0.0596243
2 NH3 + 3 Cl2 → N2 + 6 HCl	-100.811	-101.318	-99.5256	-96.1508	-97.3447	-97.2768	-95.4812	-92.9733	-98.1626	-97.9142	-96.5725	-93.7346			4.18513	4.38965	4.63791	3.81864	0.718872	0.34838	0.593427	0.641096	1.53677	0.985841	1.68477	1.40245
3 N2H4 → 4 NH3 + N2	-105.119	-104.767	-99.9908	-96.4244	-104.729	-104.302	-99.5484	-96.209	-105.048	-104.626	-99.9762	-96.5041			0.445205	0.422071	0.444556	0.2647	0.0558225	0.0426682	0.00216798	0.0493203	0.374174	0.281383	0.429943	0.34443
H2 + F2 → 2 HF	-136.875	-132.983	-141.248	-140.663	-137.501	-133.827	-141.954	-141.154	-137.594	-133.966	-142.093	-141.25			0.626857	0.812023	0.697131	0.515058	0.000962619	0.0326887	0.00862121	0.0241509	0.0928646	0.171853	0.148047	0.0720647
CH4 + 4 H2O2 → CO2 + 6 H2O	-294.938	-287.511	-299.423	-296.138	-297.264	-290.324	-301.954	-298.317	-297.592	-290.777	-302.441	-298.644			2.36734	2.88965	2.61222	2.26755	0.0413544	0.0763738	0.0816335	0.0884578	0.287161	0.377214	0.406242	0.238628
2 NH3 + 3 F2 → N2 + 6 HF	-368.786	-359.595	-376.198	-371.575	-370.807	-362.2	-378.449	-373.296	-371.091	-362.591	-378.859	-373.574			2.13976	2.66556	2.36482	1.87215	0.118944	0.0602311	0.113238	0.151686	0.165178	0.331208	0.2963	0.126648
MAE															1.22267	1.31065	1.29545	1.16819	0.12411	0.108132	0.131809	0.115519	0.239515	0.223737	0.287895	0.214521
RMS															2.26291	2.35367	2.3439	2.18196	0.210179	0.159318	0.218908	0.193149	0.386787	0.304715	0.445094	0.352674
MAX															7.69748	7.90194	7.8561	7.51052	0.718872	0.41149	0.593427	0.641096	1.53677	0.985841	1.68477	1.40245
															B2GPPLYP	revDSD-PBEP86	PBE0-2	PBE-QIDH	B2GPPLYP	revDSD-PBEP86	PBE0-2	PBE-QIDH	B2GPPLYP	revDSD-PBEP86	PBE0-2	PBE-QIDH
															DH				DH-F12				DBBSC-DH
Open-shell reaction energies (kcal/mol)
HCl + H → Cl + H2	-1.75929	-2.04616	2.23614	1.89843	-1.02144	-1.27389	3.02679	2.61891	-1.0466	-1.27156	2.99167	2.59705			0.693282	0.735319	0.775371	0.686203	0.0445668	0.0369494	0.0152843	0.0342824	0.0194099	0.0392827	0.0198381	0.012417
H2O + F2 → 2 HF + O	-13.5198	-9.80325	-15.604	-16.6818	-12.5956	-8.41783	-14.3871	-15.8012	-12.636	-8.46941	-14.445	-15.8426			0.946678	1.43806	1.24551	0.888813	0.022433	0.0526385	0.0285729	0.00821675	0.0628203	0.104217	0.0865074	0.0496514
CH4 + OH → CH3 + H2O	-12.8824	-12.5187	-13.6503	-12.6191	-13.3137	-13.0587	-14.1559	-12.9878	-13.3031	-13.0809	-14.1371	-12.9784			0.479536	0.582773	0.553444	0.415905	0.0482401	0.0427395	0.0478321	0.047246	0.0588572	0.0205132	0.0666421	0.05661
OH + H2 → H2O + H	-17.2435	-16.6765	-20.9689	-19.5912	-17.6366	-17.1577	-21.4383	-19.9327	-17.6782	-17.2833	-21.4946	-19.9753			0.372357	0.452745	0.447191	0.332201	0.0207774	0.0284393	0.022238	0.00931023	0.0623574	0.15406	0.078559	0.0519377
CO + OH → CO2 + H	-26.8263	-25.8559	-31.1549	-30.0212	-27.5453	-26.765	-32.0691	-30.6982	-27.4408	-26.7395	-31.9338	-30.6066			0.736383	0.890909	0.912619	0.691536	0.0173958	0.0182673	0.0015693	0.014603	0.121937	0.00722647	0.133735	0.106191
CH3 + Cl2 → CH3Cl +Cl	-30.711	-30.7064	-31.3733	-30.9991	-29.0426	-28.8771	-29.4885	-29.3563	-29.3055	-29.112	-29.851	-29.6048			1.96035	2.08391	2.1976	1.91526	0.292021	0.254675	0.312805	0.272401	0.554897	0.489523	0.675338	0.520944
S + 2 HCl → H2S + Cl2	-25.0264	-25.9537	-26.148	-26.562	-28.44	-29.9743	-30.0389	-29.8211	-28.0069	-29.5173	-29.454	-29.4134			3.65342	4.21921	4.13228	3.47732	0.239777	0.198648	0.241387	0.218221	0.672948	0.655638	0.826249	0.625845
2 NO + O2 → 2 NO2	-34.863	-38.8174	-37.9746	-37.657	-36.2524	-40.6966	-39.6616	-38.8817	-36.1463	-40.6267	-39.5287	-38.7866			1.42801	1.87495	1.69617	1.2648	0.0385917	0.00419492	0.00912408	0.0401367	0.144732	0.0657009	0.14211	0.13524
N + O2 → NO + O	-32.3812	-37.7537	-30.243	-32.1502	-33.7155	-39.8907	-31.9364	-33.4194	-33.915	-39.9892	-32.2439	-33.6071			1.2883	2.12995	1.66026	1.22542	0.0459503	0.00701799	0.0331214	0.0437691	0.245525	0.105527	0.340634	0.231467
4 HCl+ O2 → 2 H2O + 2 Cl2	-31.8469	-36.4366	-33.5954	-34.9056	-35.2362	-40.7422	-37.6385	-38.0019	-34.9509	-40.6342	-37.288	-37.741			3.9219	4.62499	4.49806	3.57582	0.532558	0.319398	0.45496	0.479463	0.817865	0.427358	0.805413	0.740369
NO+ H2O2 → NO2 + H2O	-42.1056	-40.3101	-43.8346	-42.8344	-42.7267	-41.0022	-44.5008	-43.4048	-42.6638	-40.9587	-44.4144	-43.3482			0.649326	0.705184	0.695317	0.610056	0.0281699	0.0131273	0.0291483	0.0396721	0.0911311	0.056598	0.1155	0.0962647
2 NO → N2 + O2	-43.2823	-39.376	-43.8655	-41.443	-42.929	-38.9325	-43.5078	-41.1223	-42.8338	-38.8081	-43.3621	-41.0308			0.305672	0.415945	0.31652	0.272141	0.0475843	0.0276089	0.041255	0.0484738	0.142836	0.152015	0.186919	0.139999
2 H2O2 → 2 H2O + O2	-49.3481	-41.8029	-49.6946	-48.0117	-49.201	-41.3078	-49.3399	-47.9278	-49.1813	-41.2908	-49.3002	-47.9097			0.129353	0.46458	0.305535	0.0446905	0.0177481	0.0304495	0.0491725	0.0392076	0.0375301	0.0474951	0.0888896	0.0572898
Cl2 + H → HCl + Cl	-49.3089	-48.9365	-46.7879	-46.9565	-47.368	-46.7935	-44.6043	-45.0942	-47.6649	-47.0123	-45.0062	-45.3733			2.17472	2.27503	2.41249	2.06807	0.233743	0.131943	0.228892	0.205827	0.530651	0.350782	0.630708	0.484917
2 SO2 + O2 → 2 SO3	-37.8443	-42.4821	-47.3551	-48.8835	-52.4696	-57.958	-62.2686	-63.0965	-52.1141	-57.6813	-61.8702	-62.7914			15.5243	16.2685	16.0177	15.0657	0.898942	0.792531	1.10423	0.852713	1.25448	1.06923	1.50265	1.15781
Cl + OH → HOCl	-57.4067	-58.3131	-59.9801	-58.4378	-59.7259	-61.0393	-62.6533	-60.6469	-59.4833	-60.8484	-62.3195	-60.4188			2.46151	2.82307	2.79832	2.3368	0.142247	0.0969362	0.12504	0.12777	0.384839	0.28783	0.458824	0.355789
H2S + F2 → S + 2 HF	-64.2986	-60.1384	-66.0761	-65.2461	-62.714	-58.3334	-64.2839	-63.6197	-62.9692	-58.7084	-64.6415	-63.8663			1.54512	1.86747	1.79803	1.58039	0.0394952	0.0624442	0.00583231	0.04604	0.215752	0.437427	0.363426	0.200576
2 NH2 → N2H4	-73.4421	-73.828	-77.3032	-75.9965	-74.6569	-75.4649	-78.8166	-77.0753	-74.5281	-75.3852	-78.6468	-76.9566			1.33629	1.73481	1.6221	1.20031	0.121468	0.0979541	0.108619	0.121498	0.250238	0.177647	0.278498	0.240204
NO + N → O + N2	-75.6635	-77.1297	-74.1086	-73.5931	-76.6445	-78.8232	-75.4442	-74.5417	-76.7488	-78.7973	-75.606	-74.6379			0.982631	1.714	1.34374	0.953279	0.00163396	0.0205909	0.00813358	0.00470465	0.102688	0.0464887	0.153715	0.091468
O + 2 HCl → H2O + Cl2	-75.8051	-76.2889	-76.62	-75.1263	-78.5584	-79.8899	-79.9356	-77.6396	-78.3401	-79.7563	-79.6504	-77.4371			3.05498	3.7898	3.57976	2.78574	0.301705	0.188842	0.264128	0.272478	0.520016	0.322428	0.54933	0.474921
2 SiH3 → Si2H6	-76.9832	-77.405	-78.8831	-78.6739	-78.3959	-79.3082	-80.581	-79.9596	-78.201	-79.0018	-80.3201	-79.7807			1.38765	1.93419	1.68758	1.24709	0.025048	0.0310617	0.010258	0.0385931	0.169896	0.337384	0.250555	0.140277
CH3 + SH → CH3SH	-78.707	-79.4911	-82.8033	-82.0345	-80.3283	-81.438	-84.631	-83.5335	-80.2165	-81.3397	-84.487	-83.4307			1.59238	1.89218	1.79	1.46938	0.0289178	0.0547337	0.0376125	0.0295684	0.0829177	0.043566	0.106384	0.073184
SO2 + O → SO3	-78.8038	-79.3117	-83.4998	-82.1153	-87.1751	-88.4978	-92.2507	-90.1869	-86.9217	-88.2798	-91.9415	-89.9623			8.85618	9.61153	9.33959	8.5307	0.484897	0.425409	0.588763	0.459102	0.738326	0.643363	0.897948	0.68364
CS + O → CO + S	-90.4097	-90.7661	-90.329	-88.9281	-89.5883	-90.002	-89.4983	-88.0622	-89.8149	-90.3612	-89.8128	-88.2761			0.812281	0.777501	0.846119	0.846987	0.00912346	0.0134675	0.0153913	0.0189459	0.217451	0.372648	0.329953	0.194978
CH3 + Cl → CH3Cl	-87.442	-88.0195	-91.45	-90.6608	-89.0295	-89.9897	-93.2836	-92.1177	-88.8876	-89.8546	-93.0961	-91.9848			1.61662	1.95208	1.86455	1.47377	0.0291493	0.0181362	0.0308791	0.0168823	0.171118	0.117004	0.218389	0.149829
CH3OH + O → HCHO + H2O	-93.6565	-94.0695	-92.4574	-89.8964	-95.2914	-96.3718	-94.4634	-91.398	-95.3702	-96.4702	-94.5782	-91.4742			1.67998	2.35909	2.05359	1.54559	0.0450969	0.0567432	0.0476698	0.043929	0.0337453	0.0416353	0.0671901	0.0322664
CH3 + OH → CH3OH	-98.8504	-99.196	-101.969	-100.35	-99.8099	-100.528	-103.18	-101.19	-99.7344	-100.504	-103.082	-101.122			1.01187	1.36912	1.25366	0.892408	0.0523146	0.0368431	0.0425008	0.0520848	0.127869	0.0612383	0.140891	0.119787
NH + H → NH2	-99.1781	-99.6887	-98.089	-98.0037	-100.176	-101.227	-99.3681	-98.9038	-100.148	-101.129	-99.3386	-98.878			1.0567	1.60487	1.33932	0.959177	0.058511	0.0661927	0.0602036	0.0591197	0.0864064	0.164128	0.0897497	0.0849387
Si + 2 H2 → SiH4	-104.782	-104.417	-107.395	-107.993	-108.156	-108.283	-111.073	-111.239	-107.795	-107.71	-110.587	-110.905			3.18417	3.69579	3.45864	3.04375	0.189435	0.17022	0.219837	0.202563	0.171463	0.402989	0.266776	0.131089
CS + S → CS2	-109.691	-108.274	-113.498	-113.122	-112.965	-112.153	-117.168	-116.236	-112.645	-111.792	-116.745	-115.943			3.44965	4.06977	3.88255	3.26189	0.176566	0.19004	0.211776	0.147999	0.496079	0.551814	0.635603	0.441595
NH2 + H → NH3	-115.113	-115.082	-115.555	-114.831	-115.921	-116.253	-116.588	-115.552	-115.867	-116.195	-116.519	-115.503			0.905227	1.27163	1.12854	0.818918	0.0980846	0.100478	0.095803	0.0981926	0.151241	0.158715	0.164542	0.146909
2 H2 + O2 → 2 H2O	-126.946	-130.217	-131.644	-132.615	-127.929	-131.781	-132.901	-133.428	-128.187	-132.116	-133.284	-133.682			0.959017	1.54556	1.22384	0.812071	0.0240611	0.0183874	0.0333919	0.000756364	0.282257	0.352771	0.416326	0.254298
CO2 + C → 2 CO	-126.323	-127.525	-124.808	-123.017	-127.652	-129.303	-126.368	-124.285	-127.772	-129.433	-126.543	-124.395			1.34259	1.83241	1.60175	1.29114	0.0141402	0.0548223	0.0414898	0.0235865	0.105812	0.0756459	0.133607	0.0869172
CO + O → CO2	-132.938	-132.359	-135.83	-134.411	-134.814	-135.017	-138.198	-136.118	-134.721	-134.953	-138.087	-136.039			1.93756	2.68825	2.40807	1.76321	0.0615689	0.0301218	0.0406204	0.0562809	0.15425	0.09365	0.150754	0.135715
C + H2O → CO + H2	-135.906	-136.704	-134.994	-133.447	-137.56	-138.91	-136.999	-135.05	-137.534	-138.889	-136.983	-135.026			1.70661	2.27058	2.06718	1.65047	0.0523134	0.0649943	0.0621585	0.0474998	0.078483	0.085641	0.0786873	0.0712114
N2H4 + O2 → N2 + 2 H2O	-134.094	-138.904	-133.276	-131.148	-135.042	-140.361	-134.475	-132.054	-135.409	-140.786	-134.995	-132.399			0.983411	1.55787	1.25794	0.94182	0.0347024	0.101367	0.0586195	0.0356258	0.33137	0.323664	0.461079	0.309411
2 NH → N2 + H2	-171.146	-173.597	-170.485	-165.816	-173.746	-177.319	-173.755	-168.272	-173.752	-177.288	-173.776	-168.273			2.76511	3.93121	3.46056	2.61366	0.165258	0.208548	0.190961	0.158381	0.159163	0.239982	0.170063	0.156695
C + S2 → CS2	-178.527	-179.647	-181.879	-180.251	-181.154	-183.096	-184.995	-182.772	-181.121	-183.008	-184.979	-182.751			2.4643	3.25475	2.92458	2.36635	0.162868	0.193734	0.191577	0.154329	0.130197	0.106068	0.175521	0.133579
2 CO+ 2 NO → N2 + 2 CO2	-189.394	-187.952	-195.881	-194.918	-190.676	-189.928	-197.67	-196.081	-190.546	-189.836	-197.524	-195.975			1.3814	2.00595	1.83817	1.2586	0.0998696	0.0295655	0.0492005	0.0955439	0.229169	0.121818	0.195181	0.201958
CH4 + 2 O2 → CO2 + 2 H2O	-196.241	-203.905	-200.034	-200.114	-198.862	-207.708	-203.274	-202.461	-199.23	-208.196	-203.841	-202.824			2.62604	3.81881	3.22329	2.35693	0.00585825	0.0154747	0.0167115	0.0100426	0.362221	0.472204	0.584021	0.353208
4 NH3 + 5 O2 → 4 NO + 6H2O	-210.598	-233.194	-212.106	-214.132	-214.54	-238.915	-216.862	-217.708	-215.51	-240.115	-218.285	-218.631			4.00678	5.92756	4.85141	3.63444	0.0647612	0.206215	0.0955165	0.0592503	0.90561	0.993639	1.32713	0.8638
2 NH3 + 2 NO + O → 2 N2 + 3 H2O	-251.745	-253.42	-253.607	-247.626	-254.068	-256.841	-256.563	-249.737	-254.287	-257.113	-256.873	-249.944			2.48607	3.6092	3.12339	2.27077	0.162975	0.187469	0.166916	0.159319	0.0560484	0.0840403	0.143105	0.0471665
C + O2 → CO2	-272.435	-276.101	-276.824	-276.493	-275.398	-280.299	-280.531	-279.244	-275.484	-280.461	-280.705	-279.339			3.02965	4.2543	3.75644	2.82188	0.0664255	0.0567788	0.0494352	0.0706567	0.0194787	0.105843	0.125345	0.0249583
CS2 + 3 O2 → CO2 + 2 SO2	-250.595	-264.218	-256.017	-255.077	-273.305	-288.48	-279.471	-277.101	-273.054	-288.534	-279.275	-276.914			23.1272	24.4964	24.024	22.5719	0.416601	0.234318	0.570717	0.548211	0.667892	0.179823	0.765932	0.734941
CH4 + 4 NO → 2 N2 + CO2 + 2 H2O	-282.806	-282.657	-287.765	-283	-284.72	-285.573	-290.289	-284.706	-284.897	-285.812	-290.565	-284.886			2.0147	2.98692	2.59025	1.81265	0.101027	0.0706925	0.0657985	0.10699	0.0765482	0.168174	0.210183	0.0732104
CH4 + NH3 + 3 O → HCN + 3 H2O	-291.257	-292.188	-291.922	-284.06	-296.118	-299.112	-297.925	-288.419	-296.188	-299.216	-298.043	-288.495			4.99851	7.06309	6.12989	4.48819	0.137546	0.138905	0.126708	0.128436	0.067203	0.035729	0.00867101	0.0528545
2 C + H2 → C2H2	-296.809	-296.044	-301.505	-300.12	-299.93	-300.567	-305.528	-303.007	-299.665	-300.248	-305.21	-302.775			3.29458	4.67611	4.19352	3.07608	0.173236	0.153658	0.170272	0.188966	0.438826	0.47302	0.488357	0.421304
4 NH3 + 3 O2 → 2 N2 + 6 H2O	-297.163	-311.946	-299.837	-297.018	-300.398	-316.78	-303.878	-299.952	-301.178	-317.731	-305.009	-300.692			3.39544	5.09567	4.21837	3.09016	0.15993	0.261432	0.178027	0.156198	0.619937	0.689608	0.953295	0.583802
MAE															2.74408	3.38841	3.13635	2.58959	0.129903	0.116983	0.137503	0.126939	0.279635	0.260683	0.35539	0.261113
RMS															4.72125	5.28793	5.06261	4.5515	0.21003	0.179257	0.23872	0.205334	0.388788	0.357716	0.488117	0.364959
MAX															23.1272	24.4964	24.024	22.5719	0.898942	0.792531	1.10423	0.852713	1.25448	1.06923	1.50265	1.15781
															B2GPPLYP	revDSD-PBEP86	PBE0-2	PBE-QIDH	B2GPPLYP	revDSD-PBEP86	PBE0-2	PBE-QIDH	B2GPPLYP	revDSD-PBEP86	PBE0-2	PBE-QIDH
															DH				DH-F12				DBBSC-DH

## Sheet: aQZ
	DH				DH-F12				DBBSC-DH						DH				DH-F12				DBBSC-DH
627.509	B2GPPLYP energy (a.u.)	revDSD-PBEP86 energy (a.u.)	PBE0-2 energy (a.u.)	PBE-QIDH energy (a.u.)	B2GPPLYP energy (a.u.)	revDSD-PBEP86 energy (a.u.)	PBE0-2 energy (a.u.)	PBE-QIDH energy (a.u.)	B2GPPLYP energy (a.u.)	revDSD-PBEP86 energy (a.u.)	PBE0-2 energy (a.u.)	PBE-QIDH energy (a.u.)			Error, B2GPPLYP energy (kcal/mol)	Error, revDSD-PBEP86 energy (kcal/mol)	Error, PBE0-2 energy (kcal/mol)	Error, PBE-QIDH energy (kcal/mol)	Error, B2GPPLYP energy (kcal/mol)	Error, revDSD-PBEP86 energy (kcal/mol)	Error, PBE0-2 energy (kcal/mol)	Error, PBE-QIDH energy (kcal/mol)	Error, B2GPPLYP energy (kcal/mol)	Error, revDSD-PBEP86 energy (kcal/mol)	Error, PBE0-2 energy (kcal/mol)	Error, PBE-QIDH energy (kcal/mol)
F2	-199.487	-199.363	-199.391	-199.402	-199.5	-199.382	-199.409	-199.414	-199.5	-199.384	-199.41	-199.415
Cl2	-920.079	-919.769	-919.836	-919.958	-920.092	-919.787	-919.852	-919.969	-920.093	-919.789	-919.854	-919.97
ClF	-559.806	-559.588	-559.637	-559.703	-559.819	-559.607	-559.654	-559.715	-559.82	-559.609	-559.655	-559.716
ClO	-535.137	-534.927	-534.974	-535.043	-535.15	-534.945	-534.989	-535.055	-535.15	-534.946	-534.99	-535.055
Si2	-578.552	-578.289	-578.332	-578.45	-578.558	-578.296	-578.338	-578.454	-578.557	-578.294	-578.337	-578.453
NH	-55.1952	-55.1513	-55.1655	-55.1745	-55.1981	-55.1556	-55.1694	-55.1772	-55.1978	-55.1553	-55.169	-55.1769
CH	-38.452	-38.419	-38.4247	-38.4335	-38.454	-38.4221	-38.4274	-38.4354	-38.4537	-38.4216	-38.4269	-38.4351
S2	-796.081	-795.784	-795.847	-795.967	-796.092	-795.799	-795.86	-795.977	-796.092	-795.799	-795.86	-795.976
OH	-75.7145	-75.6613	-75.676	-75.6841	-75.7193	-75.6686	-75.6825	-75.6885	-75.7193	-75.6688	-75.6825	-75.6885
HCl	-460.662	-460.507	-460.542	-460.603	-460.668	-460.516	-460.55	-460.608	-460.669	-460.517	-460.55	-460.609
P2	-682.407	-682.13	-682.181	-682.297	-682.416	-682.142	-682.191	-682.305	-682.415	-682.14	-682.19	-682.304
O2	-150.283	-150.169	-150.206	-150.215	-150.293	-150.184	-150.218	-150.224	-150.293	-150.184	-150.218	-150.224
SO	-473.205	-473	-473.048	-473.112	-473.217	-473.016	-473.062	-473.123	-473.216	-473.016	-473.062	-473.123
SiH2(3B1)	-290.427	-290.297	-290.322	-290.383	-290.43	-290.3	-290.325	-290.385	-290.43	-290.299	-290.324	-290.385
HF	-100.438	-100.374	-100.394	-100.399	-100.445	-100.384	-100.403	-100.406	-100.445	-100.385	-100.404	-100.406
NO	-129.855	-129.759	-129.786	-129.797	-129.863	-129.772	-129.797	-129.805	-129.863	-129.772	-129.796	-129.804
SiH2(1A1)	-290.459	-290.33	-290.348	-290.408	-290.463	-290.334	-290.352	-290.411	-290.462	-290.333	-290.351	-290.411
PH2	-342.354	-342.216	-342.242	-342.304	-342.358	-342.222	-342.247	-342.308	-342.358	-342.221	-342.246	-342.307
HOCl	-535.801	-535.594	-535.643	-535.709	-535.813	-535.611	-535.658	-535.72	-535.813	-535.612	-535.658	-535.72
CS	-436.051	-435.871	-435.908	-435.974	-436.06	-435.882	-435.919	-435.981	-436.059	-435.881	-435.918	-435.981
CN	-92.6704	-92.5935	-92.6133	-92.6241	-92.6761	-92.602	-92.6208	-92.6293	-92.6754	-92.6012	-92.6199	-92.6287
CH2(1A1)	-39.1049	-39.0727	-39.0794	-39.0881	-39.1075	-39.0765	-39.0828	-39.0904	-39.1071	-39.0759	-39.0822	-39.09
NH2	-55.8534	-55.8108	-55.8247	-55.8335	-55.8569	-55.8161	-55.8294	-55.8368	-55.8566	-55.8158	-55.829	-55.8366
SH2	-399.247	-399.102	-399.133	-399.194	-399.253	-399.11	-399.14	-399.199	-399.253	-399.109	-399.139	-399.199
CH2(3B1)	-39.1218	-39.087	-39.102	-39.1117	-39.1239	-39.0901	-39.1048	-39.1137	-39.1236	-39.0897	-39.1043	-39.1133
SiO	-364.572	-364.385	-364.42	-364.48	-364.581	-364.398	-364.432	-364.489	-364.581	-364.397	-364.431	-364.489
N2	-109.495	-109.411	-109.435	-109.444	-109.502	-109.422	-109.445	-109.451	-109.502	-109.421	-109.444	-109.45
SiH3	-291.078	-290.948	-290.971	-291.032	-291.082	-290.952	-290.975	-291.036	-291.081	-290.951	-290.974	-291.035
H2O	-76.414	-76.3611	-76.3792	-76.3852	-76.4194	-76.3692	-76.3864	-76.3901	-76.4194	-76.3694	-76.3864	-76.3901
PH3	-342.992	-342.855	-342.882	-342.944	-342.997	-342.862	-342.888	-342.949	-342.997	-342.861	-342.887	-342.948
CO	-113.282	-113.194	-113.219	-113.229	-113.289	-113.205	-113.228	-113.236	-113.289	-113.205	-113.228	-113.236
SO2	-548.458	-548.204	-548.267	-548.334	-548.482	-548.236	-548.295	-548.357	-548.482	-548.236	-548.295	-548.356
H2O2	-151.516	-151.413	-151.442	-151.454	-151.527	-151.428	-151.456	-151.464	-151.527	-151.428	-151.456	-151.464
HCO	-113.813	-113.725	-113.751	-113.764	-113.821	-113.736	-113.761	-113.771	-113.82	-113.736	-113.761	-113.771
NH3	-56.5368	-56.4945	-56.5115	-56.5193	-56.5409	-56.5007	-56.517	-56.5231	-56.5406	-56.5003	-56.5166	-56.5228
CH3	-39.8078	-39.7739	-39.7877	-39.7976	-39.8105	-39.7779	-39.7913	-39.8001	-39.8101	-39.7773	-39.7907	-39.7998
HCN	-93.3858	-93.3092	-93.3324	-93.3434	-93.3919	-93.3184	-93.3405	-93.3491	-93.3913	-93.3176	-93.3397	-93.3485
SiH4	-291.73	-291.6	-291.623	-291.684	-291.734	-291.606	-291.629	-291.689	-291.734	-291.605	-291.628	-291.688
H2CO	-114.463	-114.376	-114.404	-114.417	-114.471	-114.388	-114.414	-114.424	-114.47	-114.388	-114.414	-114.424
CO2	-188.541	-188.399	-188.444	-188.46	-188.553	-188.418	-188.461	-188.472	-188.553	-188.418	-188.46	-188.471
CH3Cl	-499.941	-499.753	-499.804	-499.873	-499.95	-499.766	-499.815	-499.882	-499.951	-499.767	-499.815	-499.882
C2H2	-77.2867	-77.218	-77.2413	-77.2547	-77.292	-77.226	-77.2483	-77.2596	-77.2911	-77.2249	-77.2472	-77.2588
CH4	-40.4862	-40.453	-40.4684	-40.4781	-40.4893	-40.4576	-40.4725	-40.481	-40.4889	-40.457	-40.4719	-40.4806
N2H4	-111.825	-111.741	-111.774	-111.79	-111.833	-111.753	-111.785	-111.797	-111.832	-111.752	-111.784	-111.796
CH3SH	-438.53	-438.352	-438.399	-438.469	-438.539	-438.364	-438.41	-438.477	-438.539	-438.363	-438.409	-438.477
CH3OH	-115.681	-115.595	-115.627	-115.643	-115.689	-115.607	-115.638	-115.65	-115.689	-115.606	-115.638	-115.65
Si2H6	-582.279	-582.02	-582.069	-582.191	-582.288	-582.031	-582.079	-582.199	-582.287	-582.029	-582.077	-582.197
C2H4	-78.5363	-78.4687	-78.4957	-78.5122	-78.5419	-78.477	-78.503	-78.5173	-78.5411	-78.4759	-78.5019	-78.5166
C2H6	-79.7712	-79.7046	-79.7368	-79.7553	-79.7771	-79.7135	-79.7447	-79.7607	-79.7763	-79.7123	-79.7435	-79.7599
F	-99.7138	-99.6497	-99.6669	-99.6747	-99.7199	-99.6589	-99.6752	-99.6804	-99.7203	-99.6599	-99.6758	-99.6808
C	-37.8198	-37.785	-37.793	-37.801	-37.8213	-37.7872	-37.7949	-37.8023	-37.821	-37.7868	-37.7945	-37.802
H	-0.499064	-0.499084	-0.501595	-0.501949	-0.499066	-0.499086	-0.501599	-0.501953	-0.499066	-0.499086	-0.501599	-0.501953
Cl	-459.993	-459.837	-459.869	-459.93	-459.998	-459.845	-459.875	-459.934	-459.999	-459.846	-459.876	-459.935
N	-54.5639	-54.5183	-54.5364	-54.544	-54.5661	-54.5213	-54.5392	-54.5459	-54.5658	-54.5212	-54.5389	-54.5457
O	-75.0451	-74.9907	-75.0061	-75.0146	-75.0492	-74.9968	-75.0116	-75.0184	-75.0492	-74.997	-75.0116	-75.0184
P	-341.112	-340.973	-341.002	-341.061	-341.115	-340.976	-341.004	-341.063	-341.114	-340.976	-341.004	-341.063
Si	-289.218	-289.087	-289.107	-289.166	-289.22	-289.089	-289.109	-289.168	-289.22	-289.088	-289.109	-289.168
S	-397.959	-397.811	-397.84	-397.901	-397.962	-397.817	-397.844	-397.904	-397.962	-397.817	-397.844	-397.904
HCOOH	-189.713	-189.572	-189.62	-189.639	-189.726	-189.592	-189.637	-189.651	-189.726	-189.592	-189.637	-189.65
CS2	-834.188	-833.858	-833.932	-834.057	-834.202	-833.878	-833.95	-834.07	-834.202	-833.877	-833.949	-834.07
HNCO	-168.631	-168.499	-168.543	-168.561	-168.642	-168.516	-168.558	-168.571	-168.641	-168.515	-168.557	-168.571
COCl2	-1033.41	-1033.01	-1033.11	-1033.24	-1033.43	-1033.04	-1033.14	-1033.26	-1033.43	-1033.04	-1033.14	-1033.26
SO3	-623.636	-623.329	-623.414	-623.487	-623.671	-623.374	-623.455	-623.52	-623.67	-623.375	-623.454	-623.519
SH	-398.596	-398.449	-398.478	-398.54	-398.601	-398.456	-398.484	-398.544	-398.6	-398.456	-398.484	-398.544
NO2	-205.025	-204.876	-204.92	-204.935	-205.039	-204.896	-204.938	-204.948	-205.038	-204.896	-204.937	-204.947
H2	-1.17062	-1.17173	-1.17076	-1.1714	-1.17102	-1.17235	-1.17129	-1.17177	-1.17095	-1.17222	-1.17119	-1.1717
Atomization energies (kcal/mol)
F2	37.1261	39.9815	36.0568	33.0563	37.5568	40.6064	36.6316	33.4437	37.5195	40.5789	36.5682	33.4057			0.409721	0.585821	0.535583	0.369105	0.0210085	0.0390295	0.0392211	0.0182693	0.0162879	0.0115597	0.0241228	0.0197945
Cl2	58.5517	59.3412	62.1792	61.3826	60.2787	61.3732	64.1086	63.0261	60.1148	61.1836	63.8811	62.8691			1.75638	2.00787	1.95961	1.66813	0.0293905	0.0240515	0.0301806	0.0246151	0.193282	0.165511	0.257707	0.181684
ClF	62.5363	63.4829	63.6728	61.6719	63.811	64.9729	65.1051	62.8897	63.7253	64.8983	64.9832	62.8078			1.21762	1.38753	1.34344	1.16028	0.0570537	0.102493	0.0888182	0.057546	0.0285993	0.0278638	0.0331073	0.0243866
ClO	62.5622	62.4547	62.1839	62.0801	64.4692	64.7136	64.2809	63.9019	64.3882	64.6291	64.179	63.8268			1.94742	2.24989	2.10649	1.8447	0.0404342	0.00894927	0.0094815	0.0229145	0.121485	0.0755627	0.111345	0.0980011
Si2	72.5717	72.5388	73.9884	73.3201	73.5736	73.9357	75.259	74.3063	73.3702	73.6153	74.9801	74.1172			1.05134	1.46481	1.32574	1.02072	0.0495309	0.0679484	0.0552206	0.0345083	0.252926	0.388322	0.334032	0.223581
NH	82.9738	84.0234	79.9889	80.6694	83.4537	84.8361	80.6432	81.1185	83.4537	84.7794	80.6462	81.1179			0.458047	0.785045	0.620417	0.425216	0.0218445	0.0275966	0.0339058	0.0239514	0.0218588	0.0291395	0.0369444	0.0233005
CH	83.5079	84.6456	81.682	81.9517	83.8589	85.2255	82.1636	82.2851	83.8317	85.1509	82.1275	82.2592			0.338449	0.560465	0.457614	0.318849	0.0126122	0.0194467	0.0239768	0.0145464	0.0146046	0.055204	0.0121164	0.0113659
S2	102.615	100.818	104.912	103.809	104.971	103.684	107.569	106.06	104.762	103.394	107.283	105.863			2.47883	3.03882	2.82995	2.35947	0.12299	0.17374	0.172597	0.108472	0.332215	0.463104	0.45934	0.305797
OH	106.911	107.641	105.631	105.094	107.354	108.356	106.226	105.504	107.361	108.339	106.237	105.511			0.401516	0.659492	0.539274	0.367521	0.0415799	0.0561869	0.0552869	0.0427011	0.0488287	0.0391091	0.0668412	0.0493649
HCl	106.818	107.232	107.791	107.341	107.47	108.035	108.538	107.966	107.434	107.977	108.488	107.931			0.624167	0.778181	0.723677	0.597958	0.027949	0.0247671	0.0233761	0.0265317	0.00807887	0.0336263	0.0263659	0.00769173
P2	114.665	115.661	111.205	109.699	117.261	119.292	114.408	112.187	116.976	118.757	114.02	111.92			2.70415	3.86067	3.33525	2.58162	0.108679	0.229544	0.132007	0.094053	0.393828	0.764784	0.520838	0.361105
O2	121.214	117.987	121.338	116.671	121.995	119.177	122.372	117.391	121.935	119.092	122.281	117.333			0.737227	1.10874	0.968094	0.672156	0.04327	0.0816067	0.0658569	0.0479705	0.0167782	0.00351214	0.0248482	0.0101313
SO	126.128	124.253	126.735	123.531	128.661	127.229	129.552	125.991	128.545	127.088	129.394	125.882			2.43675	2.89936	2.682	2.36167	0.0963565	0.0773018	0.13437	0.0976167	0.0201304	0.0639347	0.0234786	0.0106216
SiH2(3B1)	132.425	132.926	132.782	133.331	133.058	133.735	133.569	133.991	132.997	133.652	133.496	133.937			0.58433	0.734272	0.711347	0.600921	0.0489646	0.0744541	0.075737	0.0583064	0.0120106	0.00885753	0.00284091	0.00450306
HF	141.448	141.343	141.587	139.687	141.826	141.917	142.093	140.035	141.831	141.928	142.096	140.039			0.325111	0.498272	0.433302	0.291703	0.0528163	0.0752565	0.0724635	0.0555365	0.0579671	0.0859341	0.0757641	0.0597193
NO	154.388	156.988	152.56	149.577	155.67	159.057	154.289	150.775	155.685	159.012	154.312	150.787			1.2332	1.992	1.64918	1.14171	0.0494011	0.0778576	0.0795433	0.0568139	0.0640757	0.0326354	0.102987	0.0690444
SiH2(1A1)	152.532	153.646	149.324	149.392	153.501	154.952	150.525	150.367	153.39	154.75	150.374	150.263			0.943663	1.28369	1.16038	0.941862	0.0258534	0.0218671	0.0408901	0.0329528	0.0856451	0.180225	0.110223	0.0712255
PH2	152.777	153.877	148.686	149.721	154.065	155.615	150.236	150.967	153.935	155.36	150.062	150.847			1.27901	1.78179	1.54154	1.23511	0.00877037	0.0435517	0.00888874	0.011699	0.120508	0.298456	0.165371	0.109182
HOCl	165.658	167.471	167.151	164.801	167.269	169.58	169.07	166.325	167.185	169.468	168.953	166.244			1.52297	1.9656	1.79814	1.43494	0.0887729	0.143981	0.12114	0.0888909	0.00449475	0.0319208	0.00412585	0.00774918
CS	171.149	172.015	172.997	170.673	173.005	174.484	175.239	172.466	172.913	174.325	175.118	172.38			1.7946	2.4008	2.16771	1.72843	0.0618544	0.0678684	0.0740223	0.0648368	0.0304615	0.0905775	0.0471289	0.0211079
CN	179.9	182.134	178.176	175.159	181.161	184.186	179.897	176.35	181.118	184.059	179.854	176.315			1.22861	1.99436	1.65924	1.15165	0.0321298	0.0576832	0.0619694	0.040039	0.0105192	0.069264	0.0191999	0.00519654
CH2(1A1)	180.084	181.673	177.772	177.717	180.721	182.702	178.641	178.319	180.67	182.585	178.574	178.271			0.630524	1.01113	0.846347	0.592452	0.00631554	0.0179699	0.0232166	0.00944161	0.0440374	0.0996389	0.0440401	0.0385558
NH2	182.817	184.684	178.895	179.271	183.696	186.141	180.086	180.09	183.686	186.044	180.078	180.08			0.849894	1.41762	1.14231	0.786757	0.0292744	0.0393651	0.0481156	0.0320462	0.01919	0.0578393	0.0399735	0.0223968
SH2	181.974	183.193	181.676	181.633	183.292	184.845	183.198	182.897	183.199	184.686	183.072	182.81			1.28203	1.65221	1.49441	1.2334	0.0352937	2.63047e-05	0.0279158	0.0302163	0.0574783	0.159126	0.0976995	0.0566561
CH2(3B1)	190.637	190.64	191.9	192.539	191.046	191.262	192.451	192.928	191.013	191.229	192.419	192.904			0.424888	0.617657	0.552382	0.398542	0.0153263	0.00379469	0.00220333	0.0089789	0.0488381	0.0291649	0.0341946	0.032871
SiO	193.467	192.87	192.273	187.849	195.793	195.851	195.053	190.157	195.686	195.679	194.912	190.059			2.23635	2.85169	2.66191	2.22782	0.0893834	0.129241	0.11755	0.0795742	0.0176662	0.0430615	0.0230327	0.0183988
N2	230.599	235.067	227.416	223.705	232.296	237.874	229.727	225.303	232.339	237.805	229.795	225.342			1.66807	2.7564	2.24599	1.5593	0.0294381	0.0509005	0.0652555	0.0382394	0.0717816	0.0185404	0.133471	0.0772259
SiH3	227.354	228.239	225.334	225.87	228.521	229.772	226.775	227.05	228.401	229.573	226.618	226.939			1.1139	1.46699	1.35727	1.11403	0.053549	0.0659297	0.0837368	0.0657828	0.0673265	0.133555	0.0729457	0.0448159
H2O	232.694	233.574	232.1	230.061	233.489	234.827	233.164	230.795	233.494	234.807	233.17	230.799			0.743016	1.17652	0.989061	0.678822	0.0521885	0.0762576	0.0740634	0.0555605	0.0570209	0.056357	0.0805264	0.0593809
PH3	240.07	241.751	235.666	236.544	241.886	244.152	237.835	238.3	241.711	243.824	237.599	238.137			1.78934	2.43395	2.13868	1.72788	0.026661	0.0327869	0.0299058	0.0279503	0.1481	0.360652	0.205686	0.135251
CO	261.471	262.742	263.226	259.487	262.599	264.504	264.741	260.547	262.606	264.5	264.758	260.555			1.07022	1.66204	1.42207	0.995674	0.0580342	0.100111	0.0932405	0.0641457	0.0650855	0.0960893	0.110507	0.0725282
SO2	256.517	258.156	260.145	253.493	264.328	266.946	268.465	261.079	264.095	266.671	268.163	260.866			7.60517	8.49866	8.16432	7.41032	0.206187	0.29151	0.155707	0.175811	0.0272837	0.0165237	0.146261	0.0371263
H2O2	268.598	271.724	267.937	264.332	269.908	273.788	269.694	265.533	269.895	273.737	269.674	265.519			1.20536	1.90547	1.61141	1.09493	0.105185	0.158035	0.146353	0.105874	0.0921827	0.107613	0.125919	0.091163
HCO	281.848	282.258	282.667	280.135	283.019	284.089	284.251	281.235	282.996	284.046	284.227	281.215			1.12627	1.73782	1.4987	1.0456	0.044732	0.0935681	0.0843715	0.0542699	0.0213956	0.0508771	0.0610286	0.0346681
NH3	298.519	300.557	295.164	294.63	299.714	302.499	296.774	295.739	299.701	302.395	296.762	295.727			1.16662	1.89828	1.55791	1.07807	0.0285389	0.0431482	0.0520118	0.0318196	0.0152876	0.0603007	0.0401266	0.0191779
CH3	307.973	308.488	307.448	308.007	308.732	309.68	308.473	308.721	308.668	309.56	308.388	308.66			0.783721	1.20017	1.03261	0.729925	0.0246314	0.00866672	0.00755511	0.0161802	0.088984	0.128323	0.0929744	0.0771863
HCN	315.634	318.045	314.657	311.599	317.183	320.56	316.772	313.059	317.144	320.424	316.73	313.023			1.51561	2.44677	2.04384	1.41744	0.0333075	0.0680714	0.0718683	0.042124	0.00645362	0.0684384	0.0291248	0.00681071
SiH4	323.379	324.644	319.918	320.165	325.036	326.81	321.939	321.811	324.863	326.524	321.714	321.654			1.60387	2.11224	1.94129	1.58076	0.0531328	0.0542426	0.0795421	0.0652719	0.119797	0.232288	0.145427	0.091393
H2CO	376.505	378.165	377.522	374.913	377.873	380.321	379.378	376.193	377.838	380.25	379.34	376.163			1.32706	2.06643	1.77321	1.23047	0.0412414	0.0898525	0.082943	0.0501039	0.00610703	0.0189552	0.0443215	0.0197993
CO2	395.701	396.774	400.585	395.07	397.544	399.663	403.079	396.798	397.557	399.675	403.108	396.813			1.71498	2.67738	2.30073	1.58687	0.127249	0.211533	0.192955	0.140761	0.140458	0.224137	0.221875	0.155484
CH3Cl	396.342	397.604	399.955	399.493	397.886	399.789	401.898	400.947	397.756	399.59	401.729	400.827			1.47415	2.05598	1.84072	1.37836	0.0703781	0.128773	0.103177	0.0755193	0.0593343	0.0698327	0.0662752	0.0449136
C2H2	407.164	407.808	409.269	407.193	408.598	410.064	411.221	408.551	408.476	409.857	411.062	408.438			1.44776	2.2341	1.93245	1.35764	0.0133652	0.022315	0.0194684	0.000359561	0.135552	0.18464	0.139206	0.112157
CH4	420.487	421.449	419.832	420.019	421.497	423.027	421.189	420.963	421.41	422.872	421.078	420.884			1.03204	1.58817	1.3638	0.960709	0.0224316	0.0108804	0.00698086	0.0167656	0.108874	0.165479	0.117538	0.0955223
N2H4	439.987	444.301	436.151	435.351	442.178	447.873	439.117	437.383	442.155	447.696	439.097	437.361			2.12421	3.4661	2.84957	1.96115	0.0665478	0.106195	0.116659	0.0717076	0.0430756	0.0714217	0.0969389	0.048851
CH3SH	474.089	476.144	476.963	476.842	476.333	479.21	479.712	478.968	476.161	478.93	479.487	478.809			2.18307	2.99565	2.66477	2.06248	0.0611502	0.069864	0.0836415	0.0637787	0.110871	0.20929	0.141652	0.0953837
CH3OH	514.369	516.125	515.796	514.003	515.98	518.649	517.963	515.497	515.912	518.519	517.879	515.435			1.56264	2.42854	2.07768	1.43813	0.0480316	0.0954145	0.0894463	0.0561578	0.0198332	0.0347998	0.00509601	0.00585704
Si2H6	532.377	534.845	530.386	531.025	535.403	538.849	534.104	534.012	535.06	538.293	533.659	533.702			2.92939	3.90608	3.56595	2.86401	0.0961251	0.0970253	0.152072	0.123025	0.246565	0.458406	0.292921	0.186731
C2H4	565.013	566.23	566.875	566.346	566.604	568.732	569.032	567.843	566.487	568.528	568.882	567.735			1.62421	2.4961	2.15209	1.51394	0.0334014	0.00559332	0.00485719	0.0166338	0.150602	0.198587	0.145443	0.125326
C2H6	713.57	715.406	716.203	716.397	715.4	718.272	718.673	718.108	715.249	718.012	718.48	717.969			1.84439	2.84089	2.44412	1.71201	0.0144016	0.0249695	0.0262979	0.000993609	0.165565	0.235292	0.166927	0.13965
MAE															1.46024	2.03344	1.80028	1.38798	0.0515666	0.0732902	0.0702054	0.0518748	0.0818231	0.132823	0.109793	0.0738741
RMS															1.82186	2.3927	2.15683	1.74791	0.0634713	0.0949805	0.0845083	0.0634127	0.117421	0.197229	0.15425	0.105359
MAX															7.60517	8.49866	8.16432	7.41032	0.206187	0.29151	0.192955	0.175811	0.393828	0.764784	0.520838	0.361105
															B2GPPLYP	revDSD-PBEP86	PBE0-2	PBE-QIDH	B2GPPLYP	revDSD-PBEP86	PBE0-2	PBE-QIDH	B2GPPLYP	revDSD-PBEP86	PBE0-2	PBE-QIDH
															DH				DH-F12				DBBSC-DH
Closed-shell reaction energies (kcal/mol)
CO + H2 → H2CO	-6.79402	-6.51207	-9.14322	-10.3158	-6.78357	-6.51975	-9.1547	-10.3091	-6.78744	-6.53469	-9.16151	-10.3129			0.0116511	0.0066384	0.00159848	0.00973002	0.00119991	0.0143167	0.00987523	0.00303216	0.00506608	0.0292508	0.0166861	0.00688984
CO + H2O → CO2 + H2	-9.77665	-9.36764	-10.4123	-10.6325	-9.94593	-9.62808	-10.6569	-10.7934	-9.9012	-9.5828	-10.5994	-10.7533			0.170238	0.24985	0.239144	0.15689	0.000966615	0.0105888	0.00547845	0.00398073	0.0456925	0.0346944	0.0520298	0.0360441
CH3OH + HCl → CH3Cl + H2O	-7.84789	-7.8208	-8.46806	-8.21004	-7.92484	-7.93142	-8.5609	-8.27953	-7.90385	-7.90152	-8.532	-8.25915			0.030363	0.0257676	0.0284249	0.021093	0.0465861	0.0848489	0.0644184	0.0483903	0.0255986	0.0549503	0.0355211	0.0280161
H2O + CO → HCOOH	-11.073	-10.4916	-13.988	-15.2823	-11.1847	-10.6695	-14.1642	-15.3841	-11.1554	-10.6563	-14.1292	-15.3584			0.102888	0.146723	0.155678	0.0917353	0.00881186	0.0311705	0.0205579	0.0100418	0.0204418	0.0179763	0.0144541	0.0156795
CH3OH + H2S → CH3SH + H2O	-10.4386	-10.4005	-11.592	-11.2664	-10.5501	-10.5426	-11.7141	-11.3692	-10.5435	-10.533	-11.7052	-11.3627			0.0814105	0.0914164	0.0817367	0.0697721	0.0300134	0.0506807	0.0403427	0.0329651	0.0234616	0.0409933	0.0314781	0.0265103
CS2 + 2 H2O → CO2 + 2 H2S	-11.5219	-13.5287	-11.109	-12.6315	-11.029	-12.9019	-10.5666	-12.1654	-11.0534	-12.9459	-10.6057	-12.1907			0.550956	0.648258	0.607146	0.505821	0.058062	0.0213945	0.0646752	0.0396909	0.0824656	0.065403	0.103848	0.0649891
C2H6 + H2 → 2 CH4	-19.1644	-18.5825	-18.3082	-18.5317	-19.1031	-18.4848	-18.2221	-18.4811	-19.1274	-18.5176	-18.2569	-18.5048			0.0487986	0.0755735	0.0660706	0.0351175	0.0124689	0.0221551	0.0200869	0.0154637	0.0118616	0.0107189	0.0147221	0.00822418
HNCO+ H2O → CO2 + NH3	-20.4873	-20.8584	-20.7379	-20.698	-20.4922	-20.8583	-20.7416	-20.7054	-20.4986	-20.8693	-20.7492	-20.7102			0.000732244	0.00515668	0.00208537	0.000119305	0.00563279	0.00511159	0.00579873	0.00757938	0.0120725	0.0160473	0.013384	0.0123196
CH4 + Cl2 → CH3Cl+ HCl	-24.1209	-24.0457	-25.7338	-25.4326	-23.5809	-23.4241	-25.1385	-24.9235	-23.6655	-23.5113	-25.2574	-25.0047			0.690108	0.76189	0.759009	0.652519	0.150149	0.140369	0.163715	0.143432	0.234742	0.227531	0.282604	0.224601
Cl2 + F2 → 2 ClF	-29.3948	-27.643	-29.1097	-28.9048	-29.7864	-27.9663	-29.4699	-29.3096	-29.8163	-28.034	-29.517	-29.3408			0.26913	0.181362	0.191679	0.283324	0.122489	0.141904	0.168596	0.121438	0.152371	0.209679	0.215615	0.152705
CO+ Cl2 → COCl2	-29.9592	-29.1634	-34.855	-35.2252	-29.695	-28.9039	-34.6174	-34.9748	-29.7118	-28.9282	-34.6434	-34.9911			0.45308	0.496361	0.479673	0.439463	0.188871	0.236785	0.24205	0.189084	0.205675	0.261101	0.268031	0.205328
CO2 + 3 H2 → CH3OH + H2O	-26.6421	-26.1942	-31.8517	-33.6632	-26.4543	-25.9227	-31.6001	-33.4819	-26.5162	-26.0054	-31.6814	-33.5367			0.214807	0.305408	0.282609	0.203473	0.0269494	0.0338652	0.0310729	0.0221793	0.0888629	0.116575	0.112362	0.0768963
HCHO+ H2 → CH3OH	-29.6248	-29.0498	-33.1207	-33.98	-29.6166	-29.031	-33.1024	-33.9662	-29.63	-29.0535	-33.1193	-33.9771			0.0329172	0.0489189	0.0450637	0.0368536	0.0247829	0.0301373	0.0266762	0.0231278	0.0381043	0.05263	0.0436459	0.0339623
CO + 2 H2 → CH3OH	-36.4188	-35.5618	-42.264	-44.2957	-36.4002	-35.5507	-42.257	-44.2753	-36.4174	-35.5882	-42.2808	-44.29			0.0445683	0.0555573	0.0434652	0.0465836	0.0259828	0.044454	0.0365514	0.02616	0.0431704	0.0818808	0.0603321	0.0408522
C2H4 + H2 → C2H6	-40.3172	-40.2654	-44.1746	-44.9408	-40.3059	-40.2431	-44.1587	-44.927	-40.318	-40.2688	-44.1785	-44.9396			0.0483201	0.0662357	0.0575054	0.046452	0.0369925	0.0439514	0.0416135	0.0327142	0.0490817	0.0696803	0.0613876	0.0452951
SO3 + CO → SO2 + CO2	-50.688	-49.6052	-48.8696	-48.9351	-47.3367	-46.2324	-45.5959	-45.6412	-47.434	-46.3407	-45.7162	-45.7272			3.47277	3.48152	3.4709	3.4066	0.121528	0.108722	0.197215	0.11273	0.218761	0.217024	0.317438	0.198778
H2 + Cl2 → 2 HCl	-46.8448	-46.2132	-48.2487	-48.1898	-46.1715	-45.4007	-47.4841	-47.5678	-46.3094	-45.5553	-47.6748	-47.6989			0.776545	0.862542	0.861796	0.716735	0.103281	0.050058	0.0971055	0.0947526	0.241169	0.204643	0.287847	0.225919
C2H2 + H2 → C2H4	-49.6094	-49.5118	-52.4531	-54.0432	-49.5154	-49.3706	-52.3287	-53.9551	-49.5664	-49.4552	-52.3998	-54.0014			0.0920388	0.149039	0.129894	0.0882132	0.00204361	0.0078536	0.00556155	8.05492e-05	0.0489944	0.0924373	0.0766347	0.0464491
SO2 + H2O2 → SO3 + H2O	-47.6385	-46.2765	-52.6537	-52.3765	-51.1884	-49.9653	-56.2112	-55.8717	-51.1151	-49.9042	-56.1295	-55.8105			3.65519	3.76791	3.72722	3.58168	0.10531	0.0790783	0.16979	0.086428	0.17855	0.140232	0.251462	0.147605
CO+ 3 H2 → CH4 + H2O	-66.9906	-65.5502	-73.2469	-75.2629	-66.9156	-65.4587	-73.1635	-75.1991	-66.9651	-65.5337	-73.2302	-75.2434			0.100642	0.130442	0.117828	0.0897074	0.0257008	0.0389918	0.0343603	0.025871	0.0751952	0.113943	0.101096	0.0701865
HCN+ 3 H2 → CH4 + NH3	-78.6521	-77.2303	-84.8793	-87.7196	-78.5564	-77.0748	-84.7422	-87.6316	-78.6346	-77.1987	-84.8506	-87.7031			0.122433	0.19341	0.170744	0.112222	0.0267778	0.0379221	0.033681	0.0241518	0.105001	0.161813	0.142078	0.095701
H2O2 + H2 → 2 H2O	-88.5498	-86.5141	-91.111	-90.679	-88.5792	-86.5697	-91.1502	-90.7195	-88.6479	-86.6621	-91.2462	-90.7844			0.0121786	0.0365344	0.0171696	0.0181911	0.0171848	0.0190551	0.0219469	0.0223209	0.0859036	0.111486	0.118005	0.0872175
CO+ H2O2 → CO2 + H2O	-98.3265	-95.8817	-101.523	-101.312	-98.5251	-96.1977	-101.807	-101.513	-98.5491	-96.2449	-101.846	-101.538			0.182417	0.286385	0.256314	0.175081	0.0162182	0.0296439	0.0274253	0.0263016	0.0402111	0.0767918	0.0659754	0.0511733
2 NH3 + 3 Cl2 → N2 + 6 HCl	-98.8151	-99.3231	-97.2943	-94.3457	-96.854	-96.9694	-95.0798	-92.5398	-97.1984	-97.3252	-95.5559	-92.87			2.18932	2.39469	2.4066	2.01349	0.228226	0.0410524	0.19203	0.207636	0.572579	0.396836	0.668145	0.537771
3 N2H4 → 4 NH3 + N2	-104.712	-104.394	-99.6173	-96.1716	-104.617	-104.25	-99.4696	-96.1101	-104.677	-104.3	-99.5494	-96.1671			0.038096	0.0487965	0.071069	0.0118852	0.0560498	0.0950907	0.0766751	0.0496051	0.00370519	0.0454779	0.00316058	0.00738459
H2 + F2 → 2 HF	-137.529	-133.795	-141.964	-141.208	-137.604	-133.931	-142.071	-141.288	-137.698	-134.061	-142.204	-141.377			0.0279937	0.000307267	0.0185184	0.0302214	0.102617	0.136059	0.125879	0.109878	0.196267	0.266693	0.258522	0.198852
CH4 + 4 H2O2 → CO2 + 6 H2O	-296.985	-289.874	-301.61	-298.086	-297.347	-290.448	-302.094	-298.472	-297.528	-290.698	-302.354	-298.648			0.319595	0.52643	0.42565	0.319362	0.0420719	0.0478173	0.0589056	0.0673931	0.222727	0.297307	0.318895	0.242639
2 NH3 + 3 F2 → N2 + 6 HF	-370.869	-362.068	-378.439	-373.401	-371.152	-362.559	-378.841	-373.7	-371.363	-362.843	-379.143	-373.904			0.0563311	0.192013	0.123231	0.0460547	0.226233	0.299054	0.27835	0.253012	0.437873	0.582986	0.580171	0.456569
MAE															0.492697	0.544112	0.529922	0.471728	0.0647571	0.0679332	0.0807298	0.0642656	0.123772	0.142742	0.161269	0.119448
RMS															1.07155	1.11411	1.10507	1.03867	0.0926766	0.0963073	0.11177	0.0920174	0.181144	0.192463	0.230661	0.176186
MAX															3.65519	3.76791	3.72722	3.58168	0.228226	0.299054	0.27835	0.253012	0.572579	0.582986	0.668145	0.537771
															B2GPPLYP	revDSD-PBEP86	PBE0-2	PBE-QIDH	B2GPPLYP	revDSD-PBEP86	PBE0-2	PBE-QIDH	B2GPPLYP	revDSD-PBEP86	PBE0-2	PBE-QIDH
															DH				DH-F12				DBBSC-DH
Open-shell reaction energies (kcal/mol)
HCl + H → Cl + H2	-1.42168	-1.67799	2.63737	2.2312	-1.02006	-1.2615	3.05506	2.62824	-1.01004	-1.23808	3.06802	2.63656			0.355673	0.367151	0.374138	0.353436	0.0459416	0.0493423	0.0435489	0.0436057	0.0559657	0.0727586	0.0565056	0.051927
H2O + F2 → 2 HF + O	-13.0757	-9.13098	-15.0166	-16.2575	-12.6056	-8.40042	-14.3902	-15.8302	-12.6484	-8.46914	-14.4537	-15.8728			0.502516	0.765794	0.658041	0.464522	0.0324356	0.0352258	0.0316425	0.0372432	0.0752012	0.103952	0.0951246	0.0798521
CH4 + OH → CH3 + H2O	-13.2688	-12.9724	-14.0851	-12.9545	-13.3704	-13.1237	-14.2219	-13.0485	-13.3901	-13.1558	-14.242	-13.0634			0.0931802	0.129022	0.118605	0.0805181	0.00840886	0.0222844	0.0182022	0.0134449	0.0280821	0.0544038	0.0382489	0.0283519
OH + H2 → H2O + H	-17.5428	-17.0233	-21.3158	-19.8566	-17.6444	-17.1739	-21.455	-19.9533	-17.688	-17.2529	-21.5126	-19.993			0.0730065	0.105995	0.100248	0.0667803	0.0286013	0.0446459	0.0389492	0.0299334	0.0722367	0.123633	0.0965566	0.0696347
CO + OH → CO2 + H	-27.3195	-26.3909	-31.7281	-30.4891	-27.5903	-26.802	-32.112	-30.7467	-27.5892	-26.8357	-32.1121	-30.7464			0.243245	0.355845	0.339392	0.22367	0.0276347	0.0552347	0.0444277	0.0339142	0.0265442	0.0889383	0.0445268	0.0335905
CH3 + Cl2 → CH3Cl +Cl	-29.8166	-29.7745	-30.3272	-30.1035	-28.875	-28.7358	-29.3166	-29.2002	-28.9735	-28.8465	-29.4601	-29.2978			1.06595	1.15207	1.1515	1.01969	0.1244	0.113388	0.140913	0.116315	0.222931	0.224001	0.284407	0.213956
S + 2 HCl → H2S + Cl2	-26.8897	-28.0692	-28.2736	-28.3337	-28.6298	-30.1475	-30.2312	-29.9918	-28.4452	-29.9156	-29.9776	-29.8163			1.79009	2.10372	2.00667	1.70561	0.0499946	0.0254565	0.0490169	0.0474623	0.234602	0.257385	0.302675	0.222956
2 NO + O2 → 2 NO2	-35.9318	-40.1061	-39.1607	-38.5915	-36.3367	-40.7799	-39.7519	-38.978	-36.3704	-40.8426	-39.8008	-39.0087			0.359236	0.586286	0.510042	0.330358	0.0457122	0.0875355	0.0811192	0.0562276	0.0793361	0.150227	0.130006	0.0868582
N + O2 → NO + O	-33.1735	-39.0004	-31.2222	-32.906	-33.6756	-39.8799	-31.917	-33.3844	-33.7504	-39.9198	-32.0311	-33.4548			0.495973	0.883257	0.681083	0.469553	0.00613112	0.00374905	0.0136864	0.0088434	0.0808539	0.0361475	0.127835	0.0791757
4 HCl+ O2 → 2 H2O + 2 Cl2	-34.0039	-38.9143	-36.0589	-36.8514	-35.6593	-41.0815	-38.0219	-38.3892	-35.5454	-40.9813	-37.8694	-38.2777			1.76491	2.14732	2.03454	1.62992	0.10947	0.0199429	0.0715956	0.0922067	0.223428	0.0802908	0.22405	0.203707
NO+ H2O2 → NO2 + H2O	-42.669	-40.8968	-44.4132	-43.3593	-42.7464	-41.0181	-44.5311	-43.4462	-42.751	-41.0374	-44.5371	-43.451			0.0858876	0.118561	0.116715	0.0851474	0.00850528	0.00279333	0.00119876	0.00178545	0.00388289	0.022102	0.0071863	0.00658132
2 NO → N2 + O2	-43.0377	-39.0789	-43.6333	-41.2228	-42.9505	-38.9369	-43.5211	-41.1434	-42.9035	-38.8727	-43.4517	-41.0998			0.0611068	0.118856	0.0842654	0.0519674	0.0260941	0.0232081	0.0279742	0.0274179	0.073148	0.0873232	0.0973504	0.0709942
2 H2O2 → 2 H2O + O2	-49.4063	-41.6875	-49.6657	-48.1271	-49.1561	-41.2563	-49.3104	-47.9144	-49.1317	-41.2323	-49.2734	-47.8933			0.18746	0.349164	0.276612	0.160063	0.0627227	0.0819488	0.0787217	0.0526567	0.0871019	0.106023	0.115633	0.0736956
Cl2 + H → HCl + Cl	-48.2664	-47.8912	-45.6114	-45.9586	-47.1916	-46.6622	-44.429	-44.9395	-47.3194	-46.7934	-44.6068	-45.0624			1.13222	1.22969	1.23593	1.07017	0.0573394	0.000715655	0.0535567	0.0511469	0.185203	0.131885	0.231341	0.173992
2 SO2 + O2 → 2 SO3	-45.8707	-50.8656	-55.6418	-56.6258	-53.2207	-58.6743	-63.112	-63.8291	-53.0986	-58.5761	-62.9855	-63.7277			7.49784	7.88498	7.73104	7.32342	0.147897	0.0762078	0.260858	0.120199	0.269998	0.174441	0.387291	0.221515
Cl + OH → HOCl	-58.7467	-59.8301	-61.5195	-59.7072	-59.9154	-61.224	-62.8442	-60.8208	-59.8238	-61.129	-62.7157	-60.733			1.12146	1.30611	1.25887	1.06742	0.0471931	0.0877944	0.0658532	0.0461898	0.0443339	0.00718832	0.0627154	0.0416158
H2S + F2 → S + 2 HF	-63.795	-59.5125	-65.4414	-64.6848	-62.8028	-58.3824	-64.3558	-63.7283	-62.9432	-58.5904	-64.5514	-63.8616			1.04153	1.24149	1.16339	1.0191	0.0493304	0.111457	0.0777901	0.0625874	0.1897	0.319435	0.273351	0.195889
2 NH2 → N2H4	-74.3539	-74.9319	-78.3603	-76.8092	-74.7864	-75.5903	-78.9457	-77.2044	-74.7831	-75.6071	-78.9422	-77.2009			0.424423	0.630865	0.564952	0.387641	0.00799892	0.0274644	0.0204281	0.0076153	0.0046957	0.0442569	0.0169919	0.00405738
NO + N → O + N2	-76.2113	-78.0793	-74.8555	-74.1288	-76.6262	-78.8168	-75.438	-74.5278	-76.6538	-78.7926	-75.4828	-74.5546			0.434866	0.7644	0.596818	0.417586	0.019963	0.0269571	0.0142878	0.0185745	0.00770585	0.0511757	0.0304844	0.00818154
O + 2 HCl → H2O + Cl2	-77.609	-78.4507	-78.6984	-76.761	-78.827	-80.1295	-80.1969	-77.8899	-78.74	-80.0368	-80.0753	-77.8051			1.25107	1.62803	1.50132	1.15104	0.0330998	0.0507748	0.00286938	0.0221181	0.120103	0.0419015	0.124449	0.106919
2 SiH3 → Si2H6	-77.6693	-78.3671	-79.7193	-79.2851	-78.3599	-79.3044	-80.5553	-79.9125	-78.259	-79.1479	-80.4237	-79.8239			0.701581	0.972096	0.8514	0.635954	0.0109729	0.0348341	0.0154013	0.008541	0.111912	0.191295	0.14703	0.0970991
CH3 + SH → CH3SH	-79.5898	-80.5067	-83.7763	-82.8343	-80.3649	-81.4685	-84.6706	-83.565	-80.3088	-81.4044	-84.6002	-83.5152			0.70961	0.876592	0.817004	0.669575	0.0655149	0.0851987	0.0772383	0.0611092	0.0094271	0.0211264	0.00684346	0.0112668
SO2 + O → SO3	-83.5424	-84.4264	-88.4899	-86.6482	-87.6077	-88.9259	-92.7419	-90.6099	-87.5166	-88.8342	-92.6334	-90.5302			4.11753	4.49686	4.34957	3.99779	0.0523133	0.00269941	0.0975007	0.0361144	0.143388	0.0889765	0.20607	0.115823
CS + O → CO + S	-90.3219	-90.7273	-90.2285	-88.8139	-89.5936	-90.0208	-89.5021	-88.0805	-89.693	-90.1752	-89.6405	-88.1748			0.724386	0.738762	0.745641	0.732752	0.00382022	0.0322426	0.0192182	0.000691058	0.095547	0.186667	0.157636	0.0936361
CH3 + Cl → CH3Cl	-88.3682	-89.1158	-92.5064	-91.4862	-89.1537	-90.109	-93.4252	-92.2263	-89.0883	-90.0301	-93.3412	-92.1669			0.69043	0.855806	0.808107	0.648437	0.0950095	0.13744	0.110733	0.0916995	0.0296497	0.0584904	0.0266993	0.0322727
CH3OH + O → HCHO + H2O	-94.829	-95.6142	-93.8264	-90.9708	-95.3818	-96.4993	-94.5786	-91.4915	-95.4194	-96.5387	-94.6308	-91.527			0.50744	0.814405	0.684586	0.471155	0.0453983	0.0706955	0.06756	0.0495067	0.0829611	0.110112	0.119752	0.0850373
CH3 + OH → CH3OH	-99.4848	-99.9962	-102.717	-100.902	-99.8933	-100.613	-103.264	-101.272	-99.8826	-100.62	-103.254	-101.264			0.3774	0.568882	0.505792	0.340688	0.0310831	0.0478943	0.0417145	0.029637	0.0203221	0.0544142	0.0312292	0.0219644
NH + H → NH2	-99.8429	-100.661	-98.9064	-98.6014	-100.242	-101.305	-99.4425	-98.971	-100.232	-101.265	-99.4314	-98.962			0.391847	0.632573	0.521892	0.36154	0.00742989	0.0117686	0.0142098	0.00809482	0.00266881	0.0286998	0.00302912	0.000903685
Si + 2 H2 → SiH4	-106.9	-106.823	-109.611	-109.945	-108.056	-108.217	-110.974	-111.136	-107.975	-108.094	-110.874	-111.064			1.06689	1.29018	1.24222	1.09172	0.0891181	0.103393	0.119888	0.0994198	0.00829237	0.0195183	0.0203155	0.0278444
CS + S → CS2	-111.592	-110.467	-115.629	-114.911	-113.115	-112.313	-117.342	-116.37	-113.001	-112.162	-117.189	-116.264			1.54937	1.87622	1.75087	1.4734	0.0264572	0.0301929	0.0380375	0.0144552	0.140544	0.181655	0.191296	0.120472
NH2 + H → NH3	-115.702	-115.873	-116.268	-115.359	-116.018	-116.357	-116.688	-115.65	-116.015	-116.351	-116.684	-115.647			0.316724	0.480659	0.415603	0.291314	0.000735574	0.00378307	0.0038962	0.000226584	0.00390234	0.00246137	0.000153061	0.00321889
2 H2 + O2 → 2 H2O	-127.693	-131.341	-132.556	-133.231	-128.002	-131.883	-132.99	-133.525	-128.164	-132.092	-133.219	-133.676			0.211818	0.422233	0.310951	0.196446	0.0970924	0.120059	0.122615	0.0972984	0.258909	0.328996	0.351644	0.248131
CO2 + C → 2 CO	-127.24	-128.711	-125.866	-123.904	-127.655	-129.346	-126.403	-124.296	-127.656	-129.325	-126.409	-124.298			0.425457	0.646705	0.543402	0.404483	0.0111804	0.0113106	0.0064741	0.0124695	0.0102874	0.0319582	0.000861196	0.0104273
CO + O → CO2	-134.23	-134.032	-137.359	-135.583	-134.944	-135.158	-138.338	-136.251	-134.951	-135.175	-138.35	-136.257			0.644761	1.01534	0.878666	0.591191	0.0692146	0.111422	0.0997146	0.0766152	0.0753729	0.128047	0.111368	0.0829555
C + H2O → CO + H2	-137.017	-138.078	-136.279	-134.536	-137.601	-138.974	-137.06	-135.089	-137.557	-138.908	-137.008	-135.051			0.595696	0.896555	0.782546	0.561373	0.012147	0.000721778	0.000995653	0.00848874	0.0559799	0.0666526	0.052891	0.0464714
N2H4 + O2 → N2 + 2 H2O	-134.785	-139.928	-134.128	-131.806	-135.101	-140.478	-134.565	-132.119	-135.237	-140.631	-134.756	-132.247			0.29266	0.534591	0.406452	0.28363	0.0239974	0.0156143	0.0308661	0.0296823	0.159526	0.169107	0.222433	0.157268
2 NH → N2 + H2	-172.891	-175.93	-172.591	-167.477	-173.879	-177.499	-173.923	-168.403	-173.876	-177.461	-173.923	-168.401			1.02047	1.59734	1.3547	0.953385	0.0322436	0.0288679	0.0227288	0.0267372	0.0359805	0.0666464	0.0232892	0.0289938
C + S2 → CS2	-180.126	-181.664	-183.715	-181.775	-181.149	-183.113	-185.012	-182.776	-181.152	-183.093	-185.024	-182.782			0.865145	1.2382	1.08864	0.842364	0.158387	0.211416	0.208582	0.158853	0.16121	0.190872	0.220915	0.164217
2 CO+ 2 NO → N2 + 2 CO2	-190.284	-189.155	-197.014	-195.719	-190.845	-190.076	-197.825	-196.255	-190.87	-190.13	-197.87	-196.282			0.491188	0.803077	0.704974	0.458258	0.069065	0.118028	0.105598	0.077842	0.0943759	0.172284	0.150234	0.105048
CH4 + 2 O2 → CO2 + 2 H2O	-198.173	-206.499	-202.278	-201.832	-199.035	-207.935	-203.473	-202.644	-199.264	-208.233	-203.807	-202.861			0.694516	1.22476	0.978874	0.639488	0.167517	0.211715	0.216349	0.172707	0.39693	0.509354	0.550162	0.39003
4 NH3 + 5 O2 → 4 NO + 6H2O	-213.566	-237.231	-215.499	-216.8	-214.785	-239.31	-217.183	-217.96	-215.226	-239.849	-217.817	-218.373			1.03829	1.89028	1.45896	0.966709	0.18023	0.18835	0.225222	0.193488	0.621169	0.727447	0.858839	0.606408
2 NH3 + 2 NO + O → 2 N2 + 3 H2O	-253.466	-255.767	-255.685	-249.181	-254.291	-257.117	-256.82	-249.962	-254.387	-257.216	-256.952	-250.053			0.765545	1.2618	1.04499	0.715498	0.0595619	0.088562	0.0895909	0.0658934	0.155899	0.187321	0.222295	0.15615
C + O2 → CO2	-274.487	-278.787	-279.247	-278.4	-275.549	-280.485	-280.707	-279.407	-275.622	-280.583	-280.827	-279.48			0.977752	1.56864	1.33264	0.914709	0.0839787	0.129926	0.127098	0.0927904	0.157237	0.227649	0.246723	0.165615
CS2 + 3 O2 → CO2 + 2 SO2	-262.352	-276.643	-268.235	-266.46	-274.096	-289.226	-280.312	-277.947	-274.029	-289.254	-280.284	-277.902			11.3697	12.0715	11.8065	11.1892	0.374415	0.512057	0.270814	0.29809	0.307231	0.539953	0.242323	0.253205
CH4 + 4 NO → 2 N2 + CO2 + 2 H2O	-284.248	-284.657	-289.545	-284.277	-284.936	-285.809	-290.516	-284.931	-285.071	-285.978	-290.711	-285.061			0.572302	0.987046	0.810343	0.535554	0.115329	0.165299	0.160401	0.117871	0.250634	0.334708	0.355461	0.248042
CH4 + NH3 + 3 O → HCN + 3 H2O	-294.709	-296.761	-295.962	-287.133	-296.439	-299.516	-298.301	-288.742	-296.513	-299.578	-298.4	-288.809			1.546	2.48987	2.08931	1.41512	0.183766	0.264576	0.249027	0.193752	0.258195	0.326412	0.348116	0.261298
2 C + H2 → C2H2	-298.924	-298.897	-304.115	-302.083	-300.108	-300.767	-305.738	-303.213	-300.032	-300.642	-305.642	-303.143			1.17926	1.82307	1.58291	1.11311	0.0046275	0.0468902	0.0396412	0.0174335	0.0715072	0.0782549	0.0563349	0.0525382
4 NH3 + 3 O2 → 2 N2 + 6 H2O	-299.642	-315.389	-302.765	-299.246	-300.686	-317.183	-304.225	-300.247	-301.033	-317.594	-304.72	-300.573			0.916077	1.65257	1.29042	0.862775	0.128042	0.141934	0.169273	0.138652	0.474872	0.5528	0.664139	0.46442
MAE															1.14045	1.4499	1.3263	1.0924	0.065365	0.0806878	0.0809798	0.0639093	0.130812	0.161653	0.173642	0.125504
RMS															2.20644	2.45211	2.35181	2.15361	0.0937266	0.119815	0.109415	0.0885147	0.183168	0.22471	0.246055	0.175727
MAX															11.3697	12.0715	11.8065	11.1892	0.374415	0.512057	0.270814	0.29809	0.621169	0.727447	0.858839	0.606408
															B2GPPLYP	revDSD-PBEP86	PBE0-2	PBE-QIDH	B2GPPLYP	revDSD-PBEP86	PBE0-2	PBE-QIDH	B2GPPLYP	revDSD-PBEP86	PBE0-2	PBE-QIDH
															DH				DH-F12				DBBSC-DH

## Sheet: DZ-F12
	DH				DH-F12				DBBSC-DH						DH				DH-F12				DBBSC-DH
627.509	B2GPPLYP energy (a.u.)	revDSD-PBEP86 energy (a.u.)	PBE0-2 energy (a.u.)	PBE-QIDH energy (a.u.)	B2GPPLYP energy (a.u.)	revDSD-PBEP86 energy (a.u.)	PBE0-2 energy (a.u.)	PBE-QIDH energy (a.u.)	B2GPPLYP energy (a.u.)	revDSD-PBEP86 energy (a.u.)	PBE0-2 energy (a.u.)	PBE-QIDH energy (a.u.)			Error, B2GPPLYP energy (kcal/mol)	Error, revDSD-PBEP86 energy (kcal/mol)	Error, PBE0-2 energy (kcal/mol)	Error, PBE-QIDH energy (kcal/mol)	Error, B2GPPLYP energy (kcal/mol)	Error, revDSD-PBEP86 energy (kcal/mol)	Error, PBE0-2 energy (kcal/mol)	Error, PBE-QIDH energy (kcal/mol)	Error, B2GPPLYP energy (kcal/mol)	Error, revDSD-PBEP86 energy (kcal/mol)	Error, PBE0-2 energy (kcal/mol)	Error, PBE-QIDH energy (kcal/mol)
F2	-199.432	-199.294	-199.323	-199.35	-199.484	-199.365	-199.392	-199.399	-199.481	-199.367	-199.388	-199.396
Cl2	-920.026	-919.7	-919.77	-919.908	-920.084	-919.779	-919.844	-919.962	-920.07	-919.764	-919.827	-919.95
ClF	-559.752	-559.518	-559.569	-559.651	-559.808	-559.594	-559.641	-559.704	-559.799	-559.588	-559.631	-559.696
ClO	-535.091	-534.866	-534.914	-534.999	-535.141	-534.935	-534.98	-535.046	-535.131	-534.926	-534.967	-535.037
Si2	-578.535	-578.266	-578.31	-578.433	-578.552	-578.29	-578.332	-578.449	-578.546	-578.282	-578.324	-578.444
NH	-55.1826	-55.135	-55.1497	-55.1627	-55.1952	-55.1526	-55.1663	-55.1743	-55.1919	-55.1491	-55.1621	-55.1714
CH	-38.4435	-38.4075	-38.4141	-38.4256	-38.4522	-38.4201	-38.4255	-38.4336	-38.4497	-38.4167	-38.4222	-38.4313
S2	-796.041	-795.732	-795.796	-795.929	-796.085	-795.791	-795.852	-795.97	-796.073	-795.778	-795.837	-795.959
OH	-75.6936	-75.6341	-75.6499	-75.6643	-75.7143	-75.6631	-75.6771	-75.6836	-75.7111	-75.6607	-75.6733	-75.6808
HCl	-460.638	-460.474	-460.511	-460.58	-460.664	-460.512	-460.545	-460.605	-460.658	-460.504	-460.537	-460.599
P2	-682.38	-682.094	-682.146	-682.271	-682.409	-682.135	-682.184	-682.298	-682.401	-682.124	-682.172	-682.29
O2	-150.242	-150.117	-150.154	-150.176	-150.283	-150.173	-150.208	-150.214	-150.277	-150.169	-150.2	-150.209
SO	-473.165	-472.949	-472.998	-473.074	-473.208	-473.007	-473.054	-473.115	-473.199	-472.999	-473.042	-473.107
SiH2(3B1)	-290.418	-290.285	-290.31	-290.374	-290.428	-290.298	-290.323	-290.383	-290.425	-290.293	-290.318	-290.38
HF	-100.41	-100.337	-100.358	-100.372	-100.437	-100.375	-100.394	-100.397	-100.435	-100.376	-100.392	-100.396
NO	-129.819	-129.713	-129.741	-129.762	-129.856	-129.763	-129.788	-129.797	-129.85	-129.759	-129.781	-129.792
SiH2(1A1)	-290.45	-290.316	-290.336	-290.399	-290.46	-290.331	-290.349	-290.409	-290.457	-290.326	-290.345	-290.406
PH2	-342.34	-342.197	-342.224	-342.29	-342.355	-342.218	-342.243	-342.304	-342.35	-342.212	-342.237	-342.3
HOCl	-535.752	-535.53	-535.581	-535.663	-535.803	-535.601	-535.647	-535.711	-535.793	-535.591	-535.635	-535.702
CS	-436.024	-435.834	-435.874	-435.948	-436.054	-435.877	-435.913	-435.976	-436.046	-435.867	-435.903	-435.969
CN	-92.6467	-92.5631	-92.584	-92.6015	-92.6713	-92.597	-92.6158	-92.6246	-92.6661	-92.5913	-92.609	-92.6198
CH2(1A1)	-39.0937	-39.0574	-39.0654	-39.0776	-39.1051	-39.0739	-39.0803	-39.0881	-39.102	-39.0697	-39.0762	-39.0852
NH2	-55.8372	-55.7895	-55.8046	-55.8185	-55.8535	-55.8125	-55.8258	-55.8335	-55.8498	-55.8084	-55.8211	-55.8302
SH2	-399.226	-399.073	-399.106	-399.174	-399.248	-399.105	-399.135	-399.195	-399.242	-399.097	-399.127	-399.189
CH2(3B1)	-39.1116	-39.0738	-39.0894	-39.1022	-39.1217	-39.0878	-39.1025	-39.1115	-39.1187	-39.0843	-39.0986	-39.1088
SiO	-364.543	-364.347	-364.384	-364.453	-364.574	-364.39	-364.424	-364.482	-364.569	-364.385	-364.417	-364.477
N2	-109.466	-109.374	-109.399	-109.417	-109.497	-109.416	-109.439	-109.445	-109.491	-109.41	-109.432	-109.44
SiH3	-291.067	-290.932	-290.957	-291.022	-291.079	-290.949	-290.972	-291.033	-291.075	-290.944	-290.967	-291.029
H2O	-76.3894	-76.3293	-76.3486	-76.362	-76.4134	-76.3626	-76.38	-76.3843	-76.41	-76.3602	-76.3758	-76.3812
PH3	-342.976	-342.833	-342.861	-342.929	-342.993	-342.858	-342.884	-342.945	-342.988	-342.851	-342.877	-342.94
CO	-113.251	-113.155	-113.18	-113.2	-113.282	-113.198	-113.221	-113.229	-113.277	-113.194	-113.215	-113.225
SO2	-548.393	-548.122	-548.185	-548.272	-548.469	-548.222	-548.281	-548.344	-548.457	-548.211	-548.266	-548.333
H2O2	-151.47	-151.353	-151.385	-151.411	-151.515	-151.416	-151.444	-151.453	-151.509	-151.411	-151.436	-151.447
HCO	-113.78	-113.683	-113.711	-113.733	-113.813	-113.728	-113.753	-113.764	-113.808	-113.723	-113.746	-113.759
NH3	-56.5175	-56.4692	-56.4876	-56.5014	-56.5368	-56.4963	-56.5127	-56.5191	-56.5327	-56.4918	-56.5074	-56.5154
CH3	-39.7951	-39.7568	-39.7718	-39.7858	-39.808	-39.7753	-39.7887	-39.7977	-39.8046	-39.7708	-39.7841	-39.7945
HCN	-93.3598	-93.2755	-93.3002	-93.3189	-93.3868	-93.313	-93.3351	-93.344	-93.3812	-93.3067	-93.3278	-93.3389
SiH4	-291.717	-291.582	-291.607	-291.672	-291.731	-291.603	-291.626	-291.686	-291.727	-291.596	-291.62	-291.682
H2CO	-114.428	-114.332	-114.361	-114.384	-114.463	-114.38	-114.406	-114.417	-114.457	-114.374	-114.399	-114.411
CO2	-188.485	-188.328	-188.375	-188.407	-188.541	-188.404	-188.447	-188.459	-188.533	-188.399	-188.437	-188.452
CH3Cl	-499.903	-499.702	-499.755	-499.838	-499.944	-499.759	-499.808	-499.875	-499.934	-499.748	-499.795	-499.866
C2H2	-77.2633	-77.1875	-77.2124	-77.2327	-77.2875	-77.2213	-77.2436	-77.2552	-77.2817	-77.2141	-77.236	-77.2499
CH4	-40.4715	-40.4333	-40.4501	-40.4645	-40.4864	-40.4546	-40.4695	-40.4782	-40.4826	-40.4497	-40.4645	-40.4746
N2H4	-111.788	-111.693	-111.728	-111.755	-111.826	-111.745	-111.777	-111.789	-111.818	-111.737	-111.767	-111.782
CH3SH	-438.496	-438.306	-438.356	-438.437	-438.532	-438.357	-438.403	-438.471	-438.522	-438.345	-438.39	-438.462
CH3OH	-115.643	-115.546	-115.581	-115.607	-115.681	-115.598	-115.629	-115.642	-115.674	-115.591	-115.621	-115.636
Si2H6	-582.255	-581.986	-582.038	-582.168	-582.282	-582.025	-582.073	-582.193	-582.274	-582.013	-582.062	-582.185
C2H4	-78.5104	-78.4345	-78.4635	-78.488	-78.537	-78.4718	-78.4978	-78.5125	-78.5304	-78.4636	-78.4891	-78.5064
C2H6	-79.7433	-79.6675	-79.7021	-79.7294	-79.7718	-79.7079	-79.7391	-79.7555	-79.7645	-79.6988	-79.7295	-79.7488
F	-99.6893	-99.618	-99.6363	-99.6515	-99.713	-99.6512	-99.6676	-99.6736	-99.7112	-99.6516	-99.6659	-99.6721
C	-37.8145	-37.778	-37.7862	-37.7959	-37.8198	-37.7856	-37.7933	-37.8008	-37.8179	-37.7833	-37.7908	-37.7991
H	-0.498898	-0.498927	-0.501447	-0.501794	-0.498902	-0.498929	-0.50145	-0.501799	-0.498902	-0.498929	-0.50145	-0.501799
Cl	-459.971	-459.808	-459.841	-459.91	-459.994	-459.841	-459.871	-459.931	-459.989	-459.834	-459.864	-459.926
N	-54.5552	-54.5077	-54.5255	-54.5357	-54.5635	-54.5188	-54.5367	-54.5434	-54.5607	-54.5162	-54.533	-54.5409
O	-75.0281	-74.9689	-74.9848	-74.9985	-75.0448	-74.9922	-75.007	-75.0142	-75.0418	-74.9899	-75.0033	-75.0115
P	-341.104	-340.962	-340.991	-341.053	-341.112	-340.973	-341.001	-341.06	-341.108	-340.969	-340.997	-341.057
Si	-289.213	-289.079	-289.1	-289.161	-289.218	-289.087	-289.107	-289.166	-289.216	-289.084	-289.104	-289.164
S	-397.943	-397.791	-397.82	-397.886	-397.959	-397.813	-397.841	-397.901	-397.954	-397.807	-397.835	-397.896
HCOOH	-189.655	-189.498	-189.548	-189.583	-189.713	-189.578	-189.623	-189.638	-189.704	-189.571	-189.612	-189.63
CS2	-834.138	-833.793	-833.87	-834.01	-834.193	-833.868	-833.94	-834.062	-834.179	-833.851	-833.922	-834.049
HNCO	-168.58	-168.434	-168.48	-168.513	-168.631	-168.504	-168.547	-168.561	-168.623	-168.497	-168.536	-168.553
COCl2	-1033.33	-1032.9	-1033.01	-1033.16	-1033.41	-1033.02	-1033.12	-1033.25	-1033.39	-1033	-1033.1	-1033.23
SO3	-623.546	-623.215	-623.301	-623.401	-623.653	-623.355	-623.435	-623.502	-623.637	-623.344	-623.417	-623.488
SH	-398.577	-398.424	-398.454	-398.522	-398.597	-398.452	-398.48	-398.54	-398.591	-398.445	-398.473	-398.535
NO2	-204.964	-204.799	-204.844	-204.877	-205.026	-204.882	-204.924	-204.935	-205.017	-204.875	-204.912	-204.927
H2	-1.16863	-1.16888	-1.16832	-1.1696	-1.17057	-1.17189	-1.17086	-1.17135	-1.17011	-1.17109	-1.17025	-1.17092
Atomization energies (kcal/mol)
F2	33.8028	36.1636	31.9032	29.7246	36.6039	39.3984	35.5148	32.5111	36.4472	39.7984	35.2936	32.3607			3.73304	4.4037	4.6892	3.70082	0.931906	1.16895	1.07753	0.91431	1.08867	0.768972	1.29872	1.06475
Cl2	52.4846	52.8242	54.8257	55.4283	59.5484	60.749	63.2102	62.2425	58.3683	60.0707	61.684	61.1658			7.82343	8.52495	9.31308	7.62249	0.759629	0.600086	0.928668	0.808285	1.93978	1.27845	2.45481	1.88498
ClF	57.4079	57.8748	57.4468	56.4399	62.9419	63.9808	64.0614	61.9707	62.3176	63.9	63.2565	61.3969			6.34607	6.99559	7.56944	6.39231	0.811999	0.889586	0.954846	0.861493	1.43635	0.970455	1.75975	1.43522
ClO	57.1314	56.2263	55.5202	56.6796	63.8365	64.0123	63.4979	63.2414	63.0952	63.7157	62.5774	62.5657			7.37824	8.47833	8.77023	7.24527	0.673141	0.69229	0.792433	0.683488	1.41451	0.988897	1.71294	1.35917
Si2	68.6638	67.3694	69.048	69.5989	73.0402	73.3006	74.609	73.8067	71.8986	71.7641	73.0908	72.7599			4.95932	6.63416	6.26621	4.74186	0.582909	0.703016	0.705208	0.534111	1.72447	2.23952	2.22335	1.58091
NH	80.6594	80.5328	77.0582	78.5447	83.2983	84.6255	80.436	80.9816	83.0389	84.0366	80.1375	80.7463			2.7725	4.27569	3.55109	2.5499	0.13361	0.182984	0.173258	0.112947	0.392917	0.771881	0.471758	0.34827
CH	81.6671	81.8937	79.347	80.2612	83.7442	85.0629	82.0124	82.1774	83.376	84.3833	81.5416	81.838			2.17917	3.31243	2.79254	2.00935	0.102099	0.143169	0.127191	0.0931669	0.470354	0.822833	0.597947	0.432553
S2	97.2327	94.4529	98.0974	98.7013	104.523	103.318	107.008	105.6	103.255	102.316	105.377	104.45			7.86103	9.40435	9.64461	7.46716	0.570466	0.538905	0.734002	0.568225	1.83827	1.54122	2.36512	1.71887
OH	104.549	104.352	102.668	102.929	107.046	107.956	105.845	105.215	106.94	107.847	105.746	105.123			2.76322	3.94814	3.50311	2.53303	0.266228	0.344482	0.325182	0.246938	0.37236	0.45279	0.424624	0.338525
HCl	105.072	104.951	105.471	105.724	107.15	107.722	108.167	107.627	106.67	107.273	107.544	107.187			2.37067	3.05928	3.0434	2.21534	0.292088	0.288509	0.347021	0.312583	0.772772	0.73806	0.970724	0.752587
P2	108.245	106.326	102.946	103.7	116.646	118.497	113.665	111.59	115.233	116.262	111.911	110.328			9.12439	13.1954	11.5945	8.58052	0.72339	1.02439	0.87554	0.6907	2.13641	3.25962	2.62979	1.95333
O2	116.684	112.428	115.748	112.283	121.435	118.33	121.636	116.811	121.219	118.602	121.359	116.609			5.26729	6.66792	6.5584	5.05993	0.516251	0.7659	0.670061	0.531866	0.73222	0.494353	0.94696	0.733352
SO	121.547	118.799	121.018	119.053	128.204	126.678	129.034	125.492	127.603	126.531	128.29	124.948			7.01777	8.35312	8.39917	6.83981	0.361145	0.474073	0.38312	0.400661	0.962195	0.621271	1.12735	0.944999
SiH2(3B1)	130.436	130.151	130.297	131.547	133.064	133.752	133.571	133.982	132.427	132.862	132.743	133.392			2.57302	3.50935	3.19548	2.38498	0.0556234	0.091668	0.0776815	0.0497484	0.581915	0.798676	0.749634	0.540561
HF	138.972	138.229	138.494	137.381	141.146	141.101	141.321	139.37	141.12	141.412	141.307	139.351			2.80075	3.61221	3.52626	2.59823	0.62688	0.740895	0.699609	0.609264	0.653196	0.429657	0.71282	0.627588
NO	147.79	148.426	144.593	143.248	155.178	158.302	153.602	150.266	155.179	158.47	153.709	150.279			7.83092	10.5539	9.61676	7.47002	0.442703	0.677872	0.607791	0.452414	0.441519	0.509533	0.499847	0.439789
SiH2(1A1)	150.027	149.709	146.057	147.145	153.394	154.737	150.411	150.262	152.476	153.215	149.196	149.409			3.44821	5.22123	4.42726	3.18891	0.0818707	0.192867	0.0734336	0.0717761	0.999519	1.71478	1.28851	0.924588
PH2	149.432	148.608	144.297	146.662	153.956	155.383	150.116	150.883	152.874	153.531	148.706	149.885			4.6234	7.0508	5.93019	4.29349	0.10012	0.275059	0.110992	0.0730378	1.18202	2.12763	1.52116	1.0706
HOCl	159.052	159.471	158.889	158.365	166.285	168.458	167.884	165.312	165.365	167.958	166.72	164.471			8.12882	9.96527	10.0603	7.87168	0.895759	0.978799	1.06473	0.923851	1.81596	1.47862	2.2292	1.76545
CS	167.196	166.777	168.003	167.04	172.763	174.248	174.919	172.184	171.987	173.388	173.96	171.486			5.74727	7.63835	7.16207	5.36147	0.180731	0.16787	0.246103	0.217477	0.956312	1.02799	1.2049	0.915927
CN	173.859	174.059	170.865	169.407	180.739	183.615	179.326	175.902	180.391	183.052	178.986	175.603			7.26962	10.0694	8.97016	6.90336	0.390157	0.513922	0.508639	0.407847	0.737295	1.07645	0.849044	0.706803
CH2(1A1)	176.622	176.657	173.392	174.554	180.384	182.279	178.237	177.992	179.642	181.08	177.275	177.306			4.09217	6.0269	5.22573	3.75509	0.330401	0.405132	0.381259	0.317324	1.07291	1.60406	1.3426	1.00327
NH2	178.375	178.196	173.305	175.206	183.345	185.684	179.644	179.777	182.79	184.652	178.98	179.272			5.29135	7.90617	6.73307	4.85166	0.321916	0.417591	0.393589	0.28054	0.876283	1.45008	1.05809	0.785466
SH2	178.945	178.834	177.647	178.887	182.979	184.522	182.831	182.574	181.973	183.181	181.516	181.646			4.31119	6.01115	5.52247	3.9799	0.277724	0.322894	0.338726	0.292654	1.28316	1.66449	1.65431	1.22082
CH2(3B1)	187.85	186.925	188.418	189.983	190.799	190.99	192.15	192.68	190.149	190.211	191.309	192.079			3.21173	4.33268	4.03431	2.95418	0.262607	0.267954	0.302966	0.257486	0.913029	1.04716	1.14413	0.857948
SiO	189.764	187.802	187.509	184.398	195.44	195.374	194.632	189.757	195.074	195.171	194.225	189.438			5.93988	7.91944	7.4256	5.67867	0.263471	0.348034	0.302864	0.319724	0.629538	0.550541	0.710156	0.638832
N2	223.318	225.005	218.591	216.795	231.906	237.257	229.159	224.887	231.977	237.026	229.409	224.972			8.94877	12.8185	11.0711	8.46978	0.360893	0.566105	0.502457	0.377695	0.290047	0.79702	0.252193	0.292575
SiH3	224.183	223.476	221.283	223.031	228.506	229.696	226.748	227.015	227.446	228.023	225.358	226.031			4.28465	6.23029	5.40776	3.95266	0.038564	0.0104846	0.0574583	0.0313803	1.02201	1.68267	1.33314	0.952819
H2O	228.159	227.528	226.445	225.896	232.672	233.829	232.209	230.003	232.386	233.716	231.883	229.747			5.27794	7.22291	6.6444	4.84316	0.764577	0.921888	0.879963	0.736101	1.05091	1.03472	1.20669	0.992086
PH3	235.533	234.725	229.688	232.41	241.706	243.829	237.629	238.14	240.184	241.359	235.635	236.732			6.32637	9.46055	8.11663	5.86208	0.153554	0.35605	0.176014	0.132174	1.67591	2.82605	2.17014	1.54023
CO	256.052	255.955	256.763	254.335	262.025	263.729	264.011	259.93	262.091	264.169	264.185	260.004			6.48863	8.44904	7.88532	6.14793	0.516138	0.67491	0.636689	0.552792	0.450442	0.235229	0.462505	0.479062
SO2	247.156	246.823	248.251	244.37	263.608	266.067	267.609	260.227	262.781	266.352	266.676	259.491			16.9661	19.8315	20.058	16.5334	0.514066	0.587985	0.700379	0.675781	1.34159	0.303278	1.63284	1.4117
H2O2	261.19	261.999	258.534	257.37	268.579	272.104	268.088	264.231	268.009	271.993	267.411	263.712			8.61271	11.6308	11.0139	8.05726	1.22356	1.52584	1.45969	1.19612	1.79427	1.63638	2.13689	1.71574
HCO	275.475	274.138	274.905	274.132	282.348	283.207	283.405	280.534	281.93	283.071	282.936	280.161			7.49948	9.85771	9.2611	7.04802	0.626729	0.788698	0.76099	0.646566	1.04465	0.924469	1.22994	1.01969
NH3	292.205	291.634	287.249	288.832	299.074	301.69	295.989	295.129	298.267	300.438	294.999	294.392			7.48078	10.8212	9.47241	6.87581	0.61089	0.765454	0.732754	0.578095	1.4184	2.01795	1.72225	1.31519
CH3	303.652	302.424	301.966	304.04	308.426	309.298	308.083	308.414	307.454	307.955	306.824	307.516			5.10515	7.26382	6.51432	4.69708	0.330934	0.389863	0.39728	0.323303	1.30324	1.73361	1.65718	1.22084
HCN	308.265	307.983	305.609	304.646	316.652	319.849	316.074	312.502	316.041	318.891	315.385	311.96			8.88517	12.5093	11.0919	8.37006	0.497678	0.642978	0.626788	0.514699	1.10874	1.60131	1.31544	1.05667
SiH4	319.246	318.31	314.584	316.487	324.975	326.662	321.865	321.738	323.553	324.367	319.99	320.418			5.73735	8.44617	7.27468	5.25867	0.00833003	0.0940759	0.0058189	0.00773489	1.43048	2.38894	1.86926	1.32785
H2CO	368.872	368.202	368.118	367.78	377.03	379.232	378.322	375.324	376.316	378.669	377.464	374.677			8.95926	12.0289	11.1775	8.36329	0.801249	0.998971	0.97333	0.818777	1.51533	1.56212	1.83168	1.46622
CO2	385.596	384.299	388.425	385.438	396.334	398.088	401.561	395.538	396.241	398.846	401.591	395.479			11.8202	15.152	14.4613	11.2193	1.08242	1.36349	1.32556	1.11886	1.17513	0.605345	1.29499	1.17775
CH3Cl	389.46	388.599	391.236	393.198	397.214	399.051	401.068	400.238	395.564	397.321	398.939	398.723			8.35616	11.0611	10.5598	7.67312	0.602178	0.609142	0.727103	0.633388	2.2514	2.3384	2.85621	2.14824
C2H2	399.452	397.553	399.784	399.968	407.96	409.289	410.422	407.882	406.688	407.653	408.817	406.728			9.15974	12.4888	11.4167	8.58197	0.651291	0.753306	0.778652	0.668478	1.92377	2.38912	2.38359	1.8229
CH4	415.086	413.85	412.958	415.074	421.076	422.497	420.661	420.529	419.875	420.86	419.098	419.417			6.43306	9.18781	8.23833	5.90568	0.443539	0.540329	0.535383	0.450649	1.6445	2.17795	2.09838	1.56274
N2H4	428.298	428.092	421.497	424.522	441.062	446.432	437.704	436.305	439.674	444.512	436.029	435.039			13.8137	19.675	17.5031	12.7899	1.04923	1.33479	1.29622	1.0065	2.43756	3.25516	2.97149	2.27278
CH3SH	466.17	465.304	466.789	469.611	475.68	478.477	478.9	478.282	473.573	475.908	476.168	476.342			10.1014	13.8361	12.839	9.29294	0.59197	0.662443	0.727947	0.62267	2.6983	3.23158	3.46016	2.56235
CH3OH	505.24	503.93	504.317	505.576	514.886	517.273	516.615	514.401	513.587	516.029	514.984	513.209			10.6916	14.6234	13.5566	9.86452	1.04576	1.28098	1.25857	1.04035	2.34475	2.52489	2.89011	2.23234
Si2H6	524.49	523.007	520.236	524.027	535.204	538.481	533.861	533.796	532.556	534.407	530.395	531.35			10.8161	15.7448	13.7159	9.86165	0.102509	0.270647	0.0918403	0.0924052	2.75028	4.34453	3.55718	2.53822
C2H4	555.897	553.934	555.531	557.929	565.885	567.845	568.123	567.091	564.104	565.573	565.834	565.455			10.7405	14.7924	13.4956	9.93104	0.752646	0.880969	0.90354	0.769081	2.53296	3.15359	3.1935	2.40487
C2H6	703.439	701.481	703.416	707.143	714.628	717.301	717.69	717.303	712.417	714.508	714.828	715.263			11.9753	16.7653	15.2311	10.9658	0.786714	0.946099	0.956756	0.805275	2.99714	3.73914	3.81849	2.84624
MAE															6.9254	9.32586	8.6435	6.50642	0.500209	0.615967	0.6064	0.506751	1.3393	1.57003	1.65903	1.27356
RMS															7.60064	10.196	9.46003	7.15072	0.585211	0.711659	0.708301	0.592806	1.50228	1.8467	1.87758	1.42494
MAX															16.9661	19.8315	20.058	16.5334	1.22356	1.52584	1.45969	1.19612	2.99714	4.34453	3.81849	2.84624
															B2GPPLYP	revDSD-PBEP86	PBE0-2	PBE-QIDH	B2GPPLYP	revDSD-PBEP86	PBE0-2	PBE-QIDH	B2GPPLYP	revDSD-PBEP86	PBE0-2	PBE-QIDH
															DH				DH-F12				DBBSC-DH
Closed-shell reaction energies (kcal/mol)
CO + H2 → H2CO	-5.61726	-4.92443	-7.54922	-9.27379	-6.59245	-6.29517	-8.91498	-10.1276	-6.10011	-5.79269	-8.26596	-9.67401			1.16511	1.58101	1.5956	1.03224	0.18992	0.210263	0.229837	0.178468	0.682265	0.712742	0.878862	0.632013
CO + H2O → CO2 + H2	-8.58769	-8.13857	-9.02321	-9.37802	-10.05	-9.737	-10.7357	-10.8719	-9.89049	-9.66795	-10.5353	-10.7276			1.3592	1.47892	1.62823	1.41135	0.103107	0.119506	0.0842863	0.082519	0.0564064	0.0504527	0.11611	0.0617503
CH3OH + HCl → CH3Cl + H2O	-7.30639	-7.24523	-7.89233	-7.79471	-7.84935	-7.88503	-8.49501	-8.21458	-7.69347	-7.7364	-8.29442	-8.07574			0.571863	0.601343	0.604151	0.436429	0.0289065	0.03846	0.00147262	0.0165583	0.184784	0.110164	0.202063	0.155394
H2O + CO → HCOOH	-9.37213	-8.48332	-11.7535	-13.6749	-11.1274	-10.5628	-14.0365	-15.3149	-10.5533	-10.1758	-13.295	-14.7873			1.80374	2.155	2.39019	1.69919	0.0484704	0.075523	0.107169	0.0591657	0.622593	0.462553	0.848649	0.58673
CH3OH + H2S → CH3SH + H2O	-10.1435	-10.0675	-11.2694	-11.0445	-10.487	-10.5115	-11.6631	-11.3104	-10.3987	-10.4151	-11.5513	-11.2349			0.376578	0.424503	0.404309	0.291693	0.0330616	0.0195446	0.0106109	0.0257694	0.121299	0.0769053	0.122429	0.101277
CS2 + 2 H2O → CO2 + 2 H2S	-12.6339	-14.6861	-12.3418	-13.4987	-11.4146	-13.2303	-10.9816	-12.4991	-11.5813	-13.2937	-11.1871	-12.6312			1.66296	1.80557	1.83993	1.37297	0.443696	0.349857	0.479727	0.37338	0.610407	0.413223	0.68518	0.505524
C2H6 + H2 → 2 CH4	-19.5303	-18.8955	-18.6932	-18.8342	-19.1104	-18.4862	-18.2349	-18.4881	-19.2063	-18.5043	-18.3542	-18.5725			0.41472	0.388553	0.451004	0.337614	0.00517268	0.0207611	0.00720626	0.00850584	0.0907533	0.00261976	0.112047	0.0759084
HNCO+ H2O → CO2 + NH3	-20.8596	-21.3361	-21.2089	-21.0299	-20.6745	-21.039	-20.9372	-20.8723	-20.7694	-21.1423	-21.0625	-20.9561			0.373119	0.482907	0.473072	0.332093	0.187969	0.185763	0.201423	0.174408	0.282918	0.289098	0.326691	0.258196
CH4 + Cl2 → CH3Cl+ HCl	-26.9604	-26.8762	-28.9231	-28.4198	-23.7397	-23.5265	-25.3648	-25.093	-23.9909	-23.6637	-25.7011	-25.327			3.52966	3.59238	3.94825	3.6397	0.308901	0.242764	0.389928	0.312962	0.56012	0.379941	0.726252	0.546892
Cl2 + F2 → 2 ClF	-28.5283	-26.7618	-28.1647	-27.7268	-29.7315	-27.8142	-29.3979	-29.1877	-29.8197	-27.9309	-29.5354	-29.2674			1.13567	1.06253	1.1366	1.46132	0.0675368	0.0101413	0.0965066	0.0003912	0.155753	0.10651	0.234029	0.0792933
CO+ Cl2 → COCl2	-30.314	-29.396	-35.0927	-35.8591	-29.8639	-29.0346	-34.814	-35.1218	-29.3154	-28.5425	-34.0938	-34.6175			0.807873	0.728884	0.717332	1.07334	0.357751	0.367555	0.438691	0.336056	0.19072	0.124561	0.281559	0.168236
CO2 + 3 H2 → CH3OH + H2O	-26.1946	-25.191	-30.9192	-33.5208	-25.985	-25.3908	-31.0765	-33.0647	-25.3547	-24.777	-30.2382	-32.4785			0.232695	0.697781	0.649846	0.0610209	0.442348	0.497982	0.492561	0.39504	1.07266	1.11182	1.33087	0.981236
HCHO+ H2 → CH3OH	-29.1651	-28.4052	-32.3932	-33.625	-29.4425	-28.8326	-32.8972	-33.8091	-29.1451	-28.6522	-32.5076	-33.5321			0.426791	0.595691	0.682482	0.318092	0.149321	0.168212	0.178438	0.134053	0.446796	0.348629	0.56812	0.410973
CO + 2 H2 → CH3OH	-34.7823	-33.3296	-39.9424	-42.8988	-36.035	-35.1278	-41.8122	-43.9366	-35.2452	-34.4449	-40.7735	-43.2061			1.5919	2.1767	2.27808	1.35033	0.339241	0.378476	0.408275	0.312521	1.12906	1.06137	1.44698	1.04299
C2H4 + H2 → C2H6	-40.3395	-40.2251	-44.0783	-45.0426	-40.33	-40.2478	-44.1707	-44.9456	-40.1873	-40.2277	-43.9824	-44.8081			0.0706525	0.0259099	0.0388106	0.148326	0.061123	0.0486677	0.053588	0.0513232	0.0815492	0.0285975	0.134678	0.0862188
SO3 + CO → SO2 + CO2	-51.3093	-50.0724	-49.6707	-49.6023	-47.0428	-45.9184	-45.2459	-45.4066	-46.9394	-45.4587	-45.0592	-45.3049			4.09407	3.94873	4.27199	4.07389	0.17245	0.205285	0.152863	0.121836	0.275861	0.664999	0.339465	0.223598
H2 + Cl2 → 2 HCl	-50.4558	-49.7559	-52.3098	-51.848	-46.3389	-45.4875	-47.7284	-47.7437	-46.8451	-45.7671	-48.3906	-48.208			4.38761	4.40522	4.92289	4.37493	0.270644	0.136865	0.34143	0.270635	0.776865	0.416476	1.00367	0.734954
C2H2 + H2 → C2H4	-49.2422	-49.0579	-51.9409	-53.7891	-49.5112	-49.3489	-52.3051	-53.9419	-49.2908	-49.2124	-52.0036	-53.7282			0.275191	0.304812	0.382298	0.165939	0.00616348	0.0138657	0.0180836	0.0130854	0.226573	0.150324	0.319602	0.226819
SO2 + H2O2 → SO3 + H2O	-45.2028	-43.8006	-49.9024	-50.027	-51.3588	-50.1651	-56.4247	-55.9739	-51.5882	-50.941	-56.8181	-56.2067			6.09092	6.24386	6.47857	5.93118	0.0651549	0.120658	0.0437142	0.0157934	0.294521	0.896543	0.437173	0.248561
CO+ 3 H2 → CH4 + H2O	-65.5841	-63.4545	-71.2215	-74.1217	-66.4835	-64.9738	-72.6709	-74.8018	-65.7928	-64.2847	-71.7575	-74.1629			1.30581	1.96521	1.9076	1.05153	0.406405	0.445914	0.458245	0.371406	1.0971	1.135	1.37163	1.01032
HCN+ 3 H2 → CH4 + NH3	-77.4175	-75.5336	-83.1795	-86.7454	-78.2585	-76.7155	-84.3876	-87.3559	-77.7233	-76.2848	-83.6743	-86.8516			1.11211	1.50331	1.52898	0.862048	0.271177	0.321413	0.320936	0.251493	0.80629	0.752154	1.03425	0.755821
H2O2 + H2 → 2 H2O	-87.9244	-85.7344	-90.5499	-90.2513	-88.3516	-86.3465	-90.9348	-90.5087	-88.6371	-86.7317	-91.342	-90.7839			0.637645	0.81621	0.578347	0.445941	0.210402	0.204133	0.193435	0.188562	0.0750668	0.18109	0.213818	0.0867134
CO+ H2O2 → CO2 + H2O	-96.512	-93.873	-99.5731	-99.6293	-98.4016	-96.0835	-101.671	-101.381	-98.5276	-96.3996	-101.877	-101.512			1.99685	2.29513	2.20658	1.85729	0.107295	0.084627	0.109148	0.106043	0.0186605	0.231543	0.0977082	0.0249631
2 NH3 + 3 Cl2 → N2 + 6 HCl	-111.885	-112.972	-112.44	-107.189	-98.0131	-97.9624	-96.5547	-93.66	-100.355	-99.5743	-99.6201	-95.8094			15.2591	16.0432	17.5525	14.8572	1.38725	1.03401	1.66693	1.32785	3.72947	2.64587	4.73237	3.47723
3 N2H4 → 4 NH3 + N2	-107.243	-107.267	-103.095	-98.5563	-105.017	-104.722	-100.001	-96.4891	-106.023	-105.242	-101.32	-97.4247			2.5693	2.92141	3.54866	2.39658	0.343242	0.376436	0.455189	0.329437	1.34905	0.896644	1.77328	1.26498
H2 + F2 → 2 HF	-136.939	-132.973	-141.279	-140.866	-137.275	-133.596	-141.73	-140.961	-137.666	-134.318	-142.309	-141.343			0.562938	0.821886	0.666709	0.312514	0.226663	0.199048	0.214883	0.216701	0.164898	0.523805	0.363388	0.164722
CH4 + 4 H2O2 → CO2 + 6 H2O	-294.701	-287.622	-300.001	-296.261	-296.973	-290.149	-301.804	-298.105	-298.646	-292.31	-304.146	-299.7			2.60397	2.77855	2.03402	2.14358	0.332098	0.251112	0.231208	0.300321	1.34096	1.90982	2.11079	1.29542
2 NH3 + 3 F2 → N2 + 6 HF	-371.333	-362.622	-379.346	-374.242	-370.821	-362.286	-378.561	-373.313	-372.819	-365.228	-381.374	-375.214			0.407416	0.361901	0.783746	0.794914	0.104675	0.0262675	0.00201261	0.134162	1.89357	2.96786	2.81153	1.76653
MAE															2.02948	2.22168	2.34646	1.9369	0.238219	0.219754	0.26385	0.218159	0.654892	0.666118	0.8794	0.606188
RMS															3.55773	3.75234	4.05493	3.45926	0.351761	0.303566	0.411013	0.330669	1.00337	0.992293	1.32923	0.935248
MAX															15.2591	16.0432	17.5525	14.8572	1.38725	1.03401	1.66693	1.32785	3.72947	2.96786	4.73237	3.47723
															B2GPPLYP	revDSD-PBEP86	PBE0-2	PBE-QIDH	B2GPPLYP	revDSD-PBEP86	PBE0-2	PBE-QIDH	B2GPPLYP	revDSD-PBEP86	PBE0-2	PBE-QIDH
															DH				DH-F12				DBBSC-DH
Open-shell reaction energies (kcal/mol)
HCl + H → Cl + H2	-2.13115	-2.3713	1.66472	1.55242	-1.2629	-1.48555	2.77129	2.35957	-1.45615	-1.43475	2.5311	2.18719			1.06515	1.06046	1.34679	1.03221	0.196897	0.174712	0.240217	0.225066	0.390148	0.123913	0.480411	0.397439
H2O + F2 → 2 HF + O	-15.9826	-12.7674	-18.6396	-19.1405	-13.0159	-8.97423	-14.9168	-16.2249	-13.4063	-9.30957	-15.4383	-16.5947			3.40948	4.4022	4.28109	3.34752	0.442723	0.609043	0.558275	0.431882	0.833185	0.944374	1.07977	0.80166
CH4 + OH → CH3 + H2O	-12.1752	-11.7507	-12.7864	-11.9335	-12.9762	-12.6745	-13.787	-12.6732	-13.0247	-12.9639	-13.8628	-12.7233			1.18681	1.35078	1.41727	1.10154	0.385744	0.42694	0.416678	0.361817	0.33729	0.137576	0.340867	0.311665
OH + H2 → H2O + H	-16.4066	-15.8533	-19.9714	-18.7964	-17.2127	-16.6657	-20.9681	-19.5218	-17.3199	-17.1615	-21.1243	-19.625			1.2092	1.27594	1.44469	1.127	0.403158	0.463608	0.447977	0.401646	0.295927	0.0322216	0.291753	0.298413
CO + OH → CO2 + H	-24.9943	-23.9919	-28.9946	-28.1744	-27.2627	-26.4027	-31.7038	-30.3937	-27.2104	-26.8294	-31.6597	-30.3526			2.5684	2.75486	3.07292	2.53835	0.300051	0.344102	0.36369	0.319127	0.352333	0.0826743	0.407863	0.360164
CH3 + Cl2 → CH3Cl +Cl	-33.323	-33.3501	-34.4433	-33.7303	-29.239	-29.0033	-29.7745	-29.582	-29.7422	-29.2961	-30.4315	-30.0414			4.57242	4.72767	5.26764	4.64644	0.488384	0.380807	0.598845	0.4982	0.991631	0.673652	1.25578	0.957583
S + 2 HCl → H2S + Cl2	-21.2865	-21.7554	-21.5315	-22.8676	-28.2266	-29.827	-29.7069	-29.5635	-27.0024	-28.7061	-28.1126	-28.4387			7.39328	8.41754	8.74875	7.17169	0.453177	0.345962	0.573352	0.475772	1.6774	1.46682	2.16766	1.60062
2 NO + O2 → 2 NO2	-30.8411	-34.4274	-33.1917	-33.6613	-35.882	-40.2724	-39.1947	-38.4877	-35.6887	-40.6462	-39.0041	-38.3171			5.4499	6.26494	6.47911	5.26047	0.409052	0.419958	0.476077	0.434115	0.602287	0.046193	0.666713	0.604668
N + O2 → NO + O	-31.1059	-35.9977	-28.8449	-30.9655	-33.7431	-39.9717	-31.9656	-33.455	-33.9602	-39.8685	-32.3504	-33.6692			2.56363	3.886	3.05836	2.4101	0.0735482	0.0880287	0.0622697	0.079452	0.290701	0.0151804	0.447113	0.293562
4 HCl+ O2 → 2 H2O + 2 Cl2	-24.316	-28.4709	-24.9105	-27.4714	-34.405	-39.9376	-36.5343	-37.1748	-33.6107	-39.8819	-35.6003	-36.4709			11.4528	12.5907	13.183	11.01	1.36381	1.12401	1.55912	1.30657	2.15808	1.17974	2.49314	2.01043
NO+ H2O2 → NO2 + H2O	-40.7311	-38.9568	-42.3806	-41.4983	-42.7512	-41.0264	-44.5366	-43.4215	-42.831	-41.3467	-44.6533	-43.4991			2.02382	2.05856	2.14931	1.9461	0.00366807	0.0110281	0.00665478	0.0229683	0.0761004	0.331386	0.123359	0.0546416
2 NO → N2 + O2	-44.4224	-40.5815	-45.153	-42.5812	-42.9849	-38.9838	-43.5921	-41.1661	-42.8374	-38.6878	-43.3496	-41.0245			1.44578	1.62146	1.604	1.41035	0.00826182	0.0237378	0.0430648	0.00473316	0.13923	0.272306	0.199458	0.146348
2 H2O2 → 2 H2O + O2	-50.621	-43.4861	-51.5696	-49.3353	-49.6205	-41.7803	-49.8785	-48.3552	-49.9733	-42.0473	-50.3025	-48.681			1.40225	2.14782	2.1805	1.36826	0.401716	0.442014	0.489387	0.388178	0.754488	0.708965	0.913432	0.713951
Cl2 + H → HCl + Cl	-52.587	-52.1272	-50.6451	-50.2955	-47.6018	-46.9731	-44.9571	-45.3841	-48.3012	-47.2019	-45.8595	-46.0208			5.45276	5.46567	6.26968	5.40714	0.467541	0.311577	0.581647	0.495701	1.16701	0.540388	1.48408	1.13239
2 SO2 + O2 → 2 SO3	-39.7845	-44.115	-48.2352	-50.7186	-53.0972	-58.5498	-62.9709	-63.5927	-53.2031	-59.8347	-63.3337	-63.7324			13.5841	14.6355	15.1376	13.2306	0.271406	0.200698	0.401958	0.356592	0.165445	1.08412	0.0390849	0.216828
Cl + OH → HOCl	-54.5026	-55.1191	-56.2211	-55.436	-59.2386	-60.5019	-62.0388	-60.0977	-58.4246	-60.1104	-60.9738	-59.3477			5.3656	6.01712	6.55724	5.33865	0.629531	0.634317	0.739546	0.676913	1.4436	1.02583	1.80457	1.42692
H2S + F2 → S + 2 HF	-65.1962	-61.4614	-67.4372	-66.15	-62.7093	-58.281	-64.2951	-63.6542	-63.8189	-59.8451	-65.8054	-64.6961			2.44273	3.19044	3.15916	2.48425	0.0441298	0.0100492	0.0170386	0.0115644	1.06543	1.57415	1.52738	1.03039
2 NH2 → N2H4	-71.5473	-71.7002	-74.8882	-74.1103	-74.373	-75.0632	-78.4162	-76.7514	-74.0934	-75.2078	-78.07	-76.495			3.23104	3.86261	4.03701	3.08655	0.405399	0.499604	0.509042	0.445423	0.684997	0.354991	0.855299	0.701846
NO + N → O + N2	-75.5283	-76.5792	-73.998	-73.5467	-76.7279	-78.9555	-75.5577	-74.6211	-76.7976	-78.5563	-75.7	-74.6936			1.11785	2.26454	1.45437	0.999752	0.08181	0.111767	0.105334	0.0747188	0.151471	0.287486	0.247654	0.147215
O + 2 HCl → H2O + Cl2	-70.5001	-70.4494	-70.3291	-69.8771	-77.9201	-79.1338	-79.0852	-76.9928	-77.4149	-79.2417	-78.4797	-76.5401			8.36003	9.6293	9.87068	8.03496	0.94003	0.944956	1.11459	0.919219	1.44515	0.837045	1.72005	1.37189
2 SiH3 → Si2H6	-76.124	-76.055	-77.6703	-77.9647	-78.1912	-79.0895	-80.3639	-79.7659	-77.6646	-78.36	-79.6798	-79.2884			2.24682	3.28421	2.90042	1.95633	0.179637	0.249678	0.206757	0.155166	0.706261	0.979186	0.890905	0.632577
CH3 + SH → CH3SH	-77.6881	-78.2388	-81.3169	-81.1006	-80.1448	-81.2554	-84.3968	-83.3055	-79.5371	-80.8036	-83.6073	-82.747			2.61133	3.14448	3.2764	2.40331	0.154557	0.127858	0.196579	0.198439	0.762283	0.579711	0.986076	0.756875
SO2 + O → SO3	-78.2343	-78.2715	-81.9914	-81.5007	-87.2662	-88.4399	-92.3034	-90.2018	-87.2111	-89.2181	-92.3464	-90.1709			9.42569	10.6517	10.848	9.14527	0.393829	0.483299	0.53601	0.444229	0.448832	0.294883	0.493022	0.47509
CS + O → CO + S	-88.8561	-89.1779	-88.7596	-87.2947	-89.2621	-89.4815	-89.0923	-87.7458	-90.1033	-90.7813	-90.2253	-88.518			0.741356	0.810682	0.723251	0.786459	0.335407	0.50704	0.390586	0.335315	0.50587	0.792763	0.742391	0.436865
CH3 + Cl → CH3Cl	-85.8077	-86.1743	-89.2691	-89.1586	-88.7874	-89.7523	-92.9847	-91.8245	-88.1105	-89.3668	-92.1155	-91.2072			3.25101	3.79728	4.04544	2.97604	0.271244	0.219279	0.329823	0.310085	0.948153	0.604796	1.19903	0.927397
CH3OH + O → HCHO + H2O	-91.7908	-91.8002	-90.2457	-88.1	-94.8164	-95.7887	-93.9163	-90.9274	-95.115	-96.3566	-94.3628	-91.216			3.54563	4.62839	4.26532	3.34194	0.520065	0.639878	0.59472	0.514531	0.221491	0.0719396	0.148257	0.225965
CH3 + OH → CH3OH	-97.039	-97.1537	-99.6834	-98.6078	-99.4136	-100.018	-102.686	-100.772	-99.1931	-100.227	-102.414	-100.569			2.8232	3.41142	3.53918	2.6344	0.448599	0.546636	0.53611	0.470106	0.669149	0.338498	0.808308	0.672978
NH + H → NH2	-97.7159	-97.6631	-96.2463	-96.6612	-100.046	-101.059	-99.208	-98.7953	-99.7514	-100.615	-98.842	-98.5257			2.51885	3.63049	3.18198	2.30176	0.188306	0.234607	0.220331	0.167593	0.483366	0.678201	0.586336	0.437196
Si + 2 H2 → SiH4	-104.84	-103.665	-106.972	-108.144	-108.149	-108.247	-111.073	-111.204	-107.301	-106.952	-109.965	-110.419			3.12631	4.44852	3.88146	2.89241	0.182052	0.133519	0.219427	0.167299	0.665231	1.16064	0.888632	0.617551
CS + S → CS2	-107.339	-105.448	-110.485	-110.88	-112.769	-111.996	-116.903	-115.997	-111.847	-111.093	-115.71	-115.16			5.80243	6.89574	6.89535	5.50428	0.371676	0.347495	0.476712	0.387867	1.29372	1.25013	1.67051	1.22481
NH2 + H → NH3	-113.829	-113.439	-113.945	-113.626	-115.73	-116.006	-116.345	-115.353	-115.477	-115.786	-116.02	-115.12			2.18944	2.91507	2.73935	2.02415	0.288974	0.347863	0.339165	0.297554	0.542116	0.567869	0.664153	0.529728
2 H2 + O2 → 2 H2O	-125.228	-127.983	-129.53	-131.167	-127.083	-130.913	-131.991	-132.662	-127.301	-131.416	-132.382	-132.887			2.67754	3.78024	3.33719	2.26014	0.82252	0.85028	0.876256	0.765302	0.604354	0.346784	0.485795	0.540524
CO2 + C → 2 CO	-126.509	-127.611	-125.101	-123.232	-127.716	-129.371	-126.462	-124.322	-127.94	-129.492	-126.78	-124.528			1.15701	1.74603	1.30929	1.07654	0.0501409	0.0136743	0.0521834	0.0132729	0.274252	0.134887	0.369982	0.219626
CO + O → CO2	-129.544	-128.344	-131.662	-131.103	-134.309	-134.358	-137.549	-135.608	-134.151	-134.677	-137.406	-135.476			5.33162	6.703	6.57603	5.07138	0.566279	0.688584	0.688872	0.566065	0.724693	0.370116	0.832488	0.698688
C + H2O → CO + H2	-135.097	-135.75	-134.124	-132.61	-137.766	-139.108	-137.198	-135.193	-137.831	-139.16	-137.315	-135.256			2.51621	3.22495	2.93752	2.48789	0.153248	0.13318	0.13647	0.0957919	0.217845	0.18534	0.253872	0.157876
N2H4 + O2 → N2 + 2 H2O	-134.654	-139.541	-134.236	-131.783	-134.753	-140.153	-134.238	-131.778	-135.855	-141.345	-135.787	-132.819			0.423623	0.921398	0.298392	0.306312	0.324564	0.309194	0.296101	0.311528	0.777912	0.883057	1.25287	0.729383
2 NH → N2 + H2	-169.202	-171.262	-168.28	-163.877	-173.723	-177.214	-173.683	-168.191	-174.025	-177.66	-174.147	-168.479			4.70929	6.26592	5.66556	4.55311	0.188864	0.313936	0.262745	0.239318	0.113162	0.132596	0.20101	0.0488171
C + S2 → CS2	-177.302	-177.772	-180.39	-179.219	-181.009	-182.925	-184.814	-182.58	-180.579	-182.165	-184.293	-182.196			3.68868	5.12974	4.4128	3.39859	0.0180593	0.0235403	0.0111874	0.0371183	0.41176	0.736899	0.510281	0.421869
2 CO+ 2 NO → N2 + 2 CO2	-186.825	-184.841	-192.73	-192.504	-190.168	-189.37	-197.055	-195.572	-189.919	-189.44	-196.802	-195.367			3.95017	5.11662	4.98967	3.67249	0.608045	0.58753	0.664619	0.604997	0.856397	0.518185	0.917474	0.810373
CH4 + 2 O2 → CO2 + 2 H2O	-193.459	-200.649	-196.862	-197.591	-197.732	-206.588	-202.047	-201.394	-198.699	-208.215	-203.541	-202.339			5.40847	7.07419	6.39502	4.8801	1.13553	1.13514	1.20998	1.07668	0.168013	0.491884	0.283927	0.132481
4 NH3 + 5 O2 → 4 NO + 6H2O	-207.873	-230.193	-209.306	-211.631	-213.271	-237.77	-215.528	-216.512	-215.868	-241.419	-219.342	-218.983			6.73173	8.92853	7.65183	6.1362	1.33346	1.35149	1.42962	1.25455	1.26315	2.29714	2.38426	1.21586
2 NH3 + 2 NO + O → 2 N2 + 3 H2O	-251.123	-252.473	-252.833	-247.119	-253.323	-256.018	-255.766	-248.994	-254.218	-257.386	-257.05	-249.845			3.10795	4.5553	3.89712	2.77737	0.908331	1.01122	0.963712	0.902676	0.0129945	0.356781	0.319732	0.0514412
C + O2 → CO2	-268.912	-271.871	-272.677	-273.155	-274.899	-279.758	-279.925	-278.727	-275.022	-280.244	-280.232	-278.87			6.55295	8.48412	7.90295	6.15938	0.566165	0.597594	0.6555	0.586991	0.442915	0.110992	0.348033	0.444399
CS2 + 3 O2 → CO2 + 2 SO2	-255.321	-268.437	-259.197	-259.408	-273.712	-288.988	-280.048	-277.38	-274.31	-291.264	-281.197	-277.989			18.4009	20.2771	20.8447	18.2406	0.00938798	0.273601	0.00667868	0.269478	0.588367	2.54928	1.15562	0.339641
CH4 + 4 NO → 2 N2 + CO2 + 2 H2O	-282.304	-281.812	-287.168	-282.753	-283.702	-284.556	-289.231	-283.726	-284.374	-285.591	-290.24	-284.387			2.51691	3.83127	3.18703	2.05941	1.11901	1.08766	1.12385	1.08614	0.446473	0.0527277	0.11499	0.425176
CH4 + NH3 + 3 O → HCN + 3 H2O	-285.45	-285.082	-284.737	-278.43	-294.518	-297.148	-296.053	-286.854	-295.057	-298.742	-296.937	-287.393			10.8051	14.1689	13.3144	10.1181	1.73698	2.10286	1.99854	1.69426	1.19857	0.509552	1.11488	1.15499
2 C + H2 → C2H2	-292.249	-290.231	-295.978	-295.797	-299.547	-300.081	-305.026	-302.615	-298.562	-298.946	-303.805	-301.728			7.85422	10.49	9.72014	7.39884	0.5561	0.639509	0.671848	0.580961	1.54114	1.77497	1.89328	1.46775
4 NH3 + 3 O2 → 2 N2 + 6 H2O	-296.718	-311.356	-299.612	-296.793	-299.241	-315.738	-302.712	-298.844	-301.543	-318.794	-306.041	-301.032			3.84017	5.6856	4.44384	3.31551	1.31693	1.30402	1.34349	1.26402	0.98469	1.75253	1.98534	0.923165
MAE															4.44274	5.45052	5.28956	4.22563	0.469125	0.496398	0.536305	0.473479	0.685314	0.671695	0.875977	0.652036
RMS															5.6845	6.73974	6.66384	5.46909	0.616425	0.64871	0.691887	0.606855	0.830596	0.892976	1.08322	0.792002
MAX															18.4009	20.2771	20.8447	18.2406	1.73698	2.10286	1.99854	1.69426	2.15808	2.54928	2.49314	2.01043
															B2GPPLYP	revDSD-PBEP86	PBE0-2	PBE-QIDH	B2GPPLYP	revDSD-PBEP86	PBE0-2	PBE-QIDH	B2GPPLYP	revDSD-PBEP86	PBE0-2	PBE-QIDH
															DH				DH-F12				DBBSC-DH

## Sheet: TZ-F12
	DH				DH-F12				DBBSC-DH						DH				DH-F12				DBBSC-DH
627.509	B2GPPLYP energy (a.u.)	revDSD-PBEP86 energy (a.u.)	PBE0-2 energy (a.u.)	PBE-QIDH energy (a.u.)	B2GPPLYP energy (a.u.)	revDSD-PBEP86 energy (a.u.)	PBE0-2 energy (a.u.)	PBE-QIDH energy (a.u.)	B2GPPLYP energy (a.u.)	revDSD-PBEP86 energy (a.u.)	PBE0-2 energy (a.u.)	PBE-QIDH energy (a.u.)			Error, B2GPPLYP energy (kcal/mol)	Error, revDSD-PBEP86 energy (kcal/mol)	Error, PBE0-2 energy (kcal/mol)	Error, PBE-QIDH energy (kcal/mol)	Error, B2GPPLYP energy (kcal/mol)	Error, revDSD-PBEP86 energy (kcal/mol)	Error, PBE0-2 energy (kcal/mol)	Error, PBE-QIDH energy (kcal/mol)	Error, B2GPPLYP energy (kcal/mol)	Error, revDSD-PBEP86 energy (kcal/mol)	Error, PBE0-2 energy (kcal/mol)	Error, PBE-QIDH energy (kcal/mol)
F2	-199.479	-199.351	-199.38	-199.395	-199.5	-199.383	-199.409	-199.414	-199.499	-199.382	-199.408	-199.413
Cl2	-920.07	-919.754	-919.823	-919.949	-920.093	-919.789	-919.854	-919.971	-920.088	-919.782	-919.847	-919.966
ClF	-559.798	-559.575	-559.625	-559.695	-559.82	-559.608	-559.655	-559.716	-559.817	-559.605	-559.651	-559.713
ClO	-535.131	-534.916	-534.964	-535.037	-535.151	-534.946	-534.99	-535.056	-535.147	-534.942	-534.986	-535.053
Si2	-578.551	-578.285	-578.329	-578.448	-578.557	-578.295	-578.338	-578.454	-578.555	-578.291	-578.334	-578.451
NH	-55.1927	-55.1477	-55.1622	-55.1722	-55.1982	-55.1557	-55.1694	-55.1772	-55.1972	-55.1544	-55.1681	-55.1763
CH	-38.4503	-38.4164	-38.4225	-38.432	-38.4541	-38.4221	-38.4275	-38.4354	-38.4532	-38.4208	-38.4263	-38.4346
S2	-796.076	-795.775	-795.839	-795.962	-796.093	-795.8	-795.861	-795.977	-796.088	-795.793	-795.855	-795.973
OH	-75.7103	-75.6552	-75.6705	-75.6802	-75.7194	-75.6686	-75.6825	-75.6886	-75.7184	-75.6676	-75.6813	-75.6877
HCl	-460.657	-460.499	-460.535	-460.598	-460.669	-460.517	-460.551	-460.609	-460.666	-460.513	-460.547	-460.607
P2	-682.404	-682.124	-682.175	-682.294	-682.416	-682.142	-682.191	-682.305	-682.412	-682.136	-682.186	-682.301
O2	-150.276	-150.159	-150.196	-150.209	-150.293	-150.184	-150.218	-150.224	-150.291	-150.182	-150.216	-150.222
SO	-473.2	-472.992	-473.041	-473.108	-473.217	-473.017	-473.063	-473.123	-473.214	-473.013	-473.059	-473.121
SiH2(3B1)	-290.427	-290.295	-290.32	-290.382	-290.43	-290.3	-290.325	-290.385	-290.429	-290.298	-290.323	-290.384
HF	-100.433	-100.366	-100.387	-100.394	-100.445	-100.384	-100.403	-100.406	-100.444	-100.384	-100.402	-100.405
NO	-129.849	-129.751	-129.778	-129.792	-129.863	-129.772	-129.797	-129.805	-129.862	-129.77	-129.795	-129.803
SiH2(1A1)	-290.459	-290.327	-290.346	-290.407	-290.463	-290.334	-290.352	-290.411	-290.461	-290.332	-290.35	-290.41
PH2	-342.352	-342.213	-342.239	-342.302	-342.358	-342.222	-342.247	-342.308	-342.356	-342.219	-342.245	-342.306
HOCl	-535.792	-535.58	-535.63	-535.701	-535.813	-535.612	-535.659	-535.721	-535.81	-535.607	-535.654	-535.717
CS	-436.048	-435.864	-435.903	-435.97	-436.06	-435.883	-435.919	-435.981	-436.057	-435.878	-435.915	-435.978
CN	-92.6667	-92.588	-92.6083	-92.6207	-92.6762	-92.6021	-92.6209	-92.6294	-92.6743	-92.5997	-92.6185	-92.6277
CH2(1A1)	-39.1024	-39.0688	-39.0761	-39.0857	-39.1074	-39.0765	-39.0827	-39.0904	-39.1063	-39.0748	-39.0813	-39.0893
NH2	-55.8497	-55.8054	-55.8198	-55.8302	-55.8569	-55.8161	-55.8294	-55.8368	-55.8556	-55.8144	-55.8277	-55.8356
SH2	-399.244	-399.096	-399.128	-399.191	-399.253	-399.11	-399.14	-399.199	-399.251	-399.107	-399.137	-399.197
CH2(3B1)	-39.1195	-39.0837	-39.099	-39.1097	-39.1239	-39.0901	-39.1048	-39.1137	-39.1229	-39.0887	-39.1034	-39.1127
SiO	-364.569	-364.379	-364.414	-364.478	-364.581	-364.398	-364.432	-364.489	-364.579	-364.395	-364.429	-364.487
N2	-109.491	-109.404	-109.429	-109.44	-109.502	-109.422	-109.445	-109.451	-109.501	-109.42	-109.442	-109.449
SiH3	-291.077	-290.945	-290.969	-291.031	-291.081	-290.952	-290.975	-291.036	-291.08	-290.95	-290.973	-291.034
H2O	-76.4085	-76.3531	-76.3719	-76.38	-76.4193	-76.369	-76.3862	-76.39	-76.4181	-76.3678	-76.3847	-76.3889
PH3	-342.99	-342.851	-342.879	-342.942	-342.997	-342.862	-342.888	-342.949	-342.995	-342.859	-342.885	-342.947
CO	-113.276	-113.187	-113.212	-113.224	-113.289	-113.206	-113.228	-113.236	-113.288	-113.204	-113.226	-113.235
SO2	-548.454	-548.195	-548.259	-548.331	-548.483	-548.237	-548.296	-548.357	-548.478	-548.232	-548.291	-548.354
H2O2	-151.507	-151.399	-151.43	-151.446	-151.527	-151.428	-151.456	-151.464	-151.524	-151.426	-151.453	-151.462
HCO	-113.807	-113.716	-113.743	-113.759	-113.821	-113.736	-113.761	-113.771	-113.819	-113.734	-113.759	-113.769
NH3	-56.532	-56.4876	-56.5053	-56.515	-56.5407	-56.5005	-56.5168	-56.523	-56.5392	-56.4985	-56.5148	-56.5216
CH3	-39.8046	-39.7691	-39.7835	-39.7948	-39.8105	-39.7779	-39.7912	-39.8001	-39.8092	-39.776	-39.7895	-39.7989
HCN	-93.3812	-93.3024	-93.3262	-93.3393	-93.3919	-93.3184	-93.3405	-93.3491	-93.3899	-93.3156	-93.3378	-93.3472
SiH4	-291.728	-291.597	-291.621	-291.683	-291.734	-291.606	-291.628	-291.689	-291.733	-291.603	-291.626	-291.687
H2CO	-114.456	-114.367	-114.395	-114.411	-114.471	-114.388	-114.414	-114.424	-114.469	-114.386	-114.412	-114.422
CO2	-188.531	-188.385	-188.431	-188.451	-188.553	-188.418	-188.46	-188.472	-188.551	-188.415	-188.457	-188.469
CH3Cl	-499.934	-499.741	-499.793	-499.866	-499.951	-499.767	-499.816	-499.882	-499.947	-499.762	-499.811	-499.879
C2H2	-77.2822	-77.2113	-77.2353	-77.2507	-77.2919	-77.2259	-77.2482	-77.2595	-77.2895	-77.2225	-77.2451	-77.2574
CH4	-40.4822	-40.4471	-40.4632	-40.4745	-40.4892	-40.4576	-40.4724	-40.4809	-40.4877	-40.4554	-40.4704	-40.4795
N2H4	-111.817	-111.729	-111.763	-111.782	-111.833	-111.753	-111.784	-111.797	-111.83	-111.749	-111.781	-111.794
CH3SH	-438.524	-438.342	-438.39	-438.464	-438.539	-438.364	-438.41	-438.477	-438.536	-438.359	-438.405	-438.474
CH3OH	-115.673	-115.582	-115.616	-115.635	-115.689	-115.607	-115.638	-115.65	-115.686	-115.604	-115.635	-115.648
Si2H6	-582.277	-582.014	-582.064	-582.188	-582.288	-582.031	-582.079	-582.198	-582.284	-582.026	-582.074	-582.195
C2H4	-78.5307	-78.4603	-78.4882	-78.5072	-78.5418	-78.4769	-78.5029	-78.5173	-78.5394	-78.4734	-78.4996	-78.515
C2H6	-79.7643	-79.6943	-79.7277	-79.749	-79.777	-79.7134	-79.7445	-79.7606	-79.7742	-79.7093	-79.7408	-79.758
F	-99.7104	-99.6444	-99.6622	-99.6716	-99.7202	-99.6592	-99.6755	-99.6807	-99.7197	-99.6591	-99.675	-99.6803
C	-37.8191	-37.7839	-37.792	-37.8003	-37.8214	-37.7873	-37.795	-37.8024	-37.8208	-37.7864	-37.7941	-37.8018
H	-0.499049	-0.499073	-0.501588	-0.501939	-0.499052	-0.499074	-0.501589	-0.501942	-0.499052	-0.499074	-0.501589	-0.501942
Cl	-459.989	-459.83	-459.863	-459.926	-459.999	-459.846	-459.876	-459.935	-459.996	-459.843	-459.873	-459.933
N	-54.5628	-54.5167	-54.5349	-54.5429	-54.5662	-54.5215	-54.5394	-54.5461	-54.5655	-54.5208	-54.5384	-54.5454
O	-75.0424	-74.9868	-75.0025	-75.0122	-75.0494	-74.997	-75.0118	-75.0186	-75.0487	-74.9965	-75.0109	-75.018
P	-341.112	-340.971	-341	-341.06	-341.115	-340.976	-341.004	-341.063	-341.114	-340.975	-341.003	-341.062
Si	-289.218	-289.086	-289.106	-289.166	-289.22	-289.089	-289.109	-289.168	-289.219	-289.088	-289.108	-289.167
S	-397.956	-397.808	-397.836	-397.898	-397.963	-397.817	-397.845	-397.904	-397.961	-397.815	-397.842	-397.903
HCOOH	-189.702	-189.556	-189.605	-189.628	-189.726	-189.592	-189.637	-189.651	-189.723	-189.588	-189.633	-189.648
CS2	-834.182	-833.848	-833.923	-834.052	-834.203	-833.879	-833.951	-834.071	-834.197	-833.871	-833.943	-834.066
HNCO	-168.622	-168.486	-168.531	-168.553	-168.642	-168.516	-168.558	-168.572	-168.639	-168.512	-168.554	-168.569
COCl2	-1033.39	-1032.99	-1033.09	-1033.23	-1033.43	-1033.04	-1033.14	-1033.26	-1033.42	-1033.03	-1033.13	-1033.26
SO3	-623.633	-623.318	-623.404	-623.484	-623.672	-623.375	-623.456	-623.521	-623.667	-623.37	-623.449	-623.516
SH	-398.593	-398.445	-398.474	-398.537	-398.601	-398.457	-398.484	-398.544	-398.599	-398.454	-398.482	-398.542
NO2	-205.015	-204.861	-204.906	-204.926	-205.039	-204.896	-204.938	-204.948	-205.036	-204.893	-204.934	-204.945
H2	-1.16982	-1.1705	-1.16972	-1.17068	-1.171	-1.1723	-1.17128	-1.17175	-1.17074	-1.17188	-1.17093	-1.17151
Atomization energies (kcal/mol)
F2	36.3252	38.9405	34.987	32.2707	37.4218	40.3923	36.4659	33.3193	37.2793	40.3455	36.2405	33.1806			1.21061	1.62682	1.6054	1.15472	0.114046	0.175047	0.126436	0.106157	0.256506	0.221796	0.351877	0.244852
Cl2	58.2814	58.7773	61.5164	61.1374	60.2964	61.4078	64.1202	63.0342	59.7108	60.7939	63.3286	62.4886			2.02669	2.57179	2.62244	1.9134	0.0116464	0.0587249	0.018615	0.0165173	0.597298	0.555225	0.810242	0.562139
ClF	62.2264	62.9361	63.066	61.3826	63.7342	64.8601	65.0014	62.8119	63.4387	64.6189	64.5906	62.5343			1.5275	1.93433	1.95025	1.44961	0.0197624	0.0102647	0.014865	0.0202611	0.31524	0.251486	0.425616	0.297897
ClO	62.5536	62.1354	61.8344	62.1003	64.4985	64.7132	64.2829	63.9179	64.2013	64.4352	63.8908	63.6419			1.95611	2.56923	2.45601	1.82453	0.0111991	0.00860906	0.00752571	0.00696266	0.308377	0.269448	0.399574	0.282991
Si2	71.9477	71.5029	73.0802	72.7687	73.4811	73.799	75.1375	74.217	72.882	72.8956	74.3199	73.6591			1.67539	2.50066	2.23394	1.57207	0.141935	0.204618	0.176663	0.123803	0.741126	1.108	0.994227	0.681672
NH	82.1471	82.7707	78.9078	79.9074	83.4182	84.7888	80.5882	81.0816	83.2343	84.4275	80.3568	80.9129			1.28477	2.03776	1.70151	1.18715	0.0136389	0.0196878	0.0211387	0.0129511	0.19761	0.381022	0.252488	0.181667
CH	82.9101	83.7191	80.8928	81.4084	83.8342	85.189	82.1268	82.2595	83.671	84.8894	81.9167	82.1104			0.936163	1.48701	1.24681	0.862162	0.0121333	0.0171319	0.0127839	0.0110428	0.175268	0.316655	0.222877	0.160178
S2	102.529	100.276	104.371	103.779	104.977	103.718	107.57	106.057	104.238	102.765	106.57	105.37			2.56491	3.58133	3.37078	2.38942	0.117143	0.139139	0.171945	0.111421	0.856077	1.09197	1.17218	0.798802
OH	105.956	106.261	104.4	104.21	107.256	108.228	106.104	105.409	107.112	107.991	105.919	105.277			1.35678	2.03874	1.7707	1.25139	0.0560221	0.072552	0.0668746	0.0530761	0.200176	0.30885	0.252027	0.184885
HCl	106.448	106.56	107.21	107.028	107.452	108.012	108.516	107.95	107.255	107.742	108.252	107.766			0.994148	1.45015	1.30434	0.911232	0.00981349	0.00185515	0.00217488	0.0106803	0.187289	0.26834	0.262703	0.173231
P2	113.706	113.733	109.64	108.884	117.161	119.167	114.295	112.104	116.109	117.41	112.886	111.133			3.66308	5.78842	4.90018	3.39711	0.208144	0.35465	0.245455	0.176405	1.26078	2.11133	1.65406	1.14764
O2	120.169	116.537	119.964	115.684	121.858	118.957	122.191	117.256	121.639	118.725	121.878	117.05			1.78222	2.55929	2.34229	1.65856	0.0933695	0.139076	0.115319	0.0864672	0.312544	0.371301	0.428099	0.292724
SO	126.375	124.173	126.64	123.851	128.549	127.116	129.393	125.879	128.222	126.77	128.958	125.577			2.19	2.979	2.77688	2.04178	0.0157383	0.0356563	0.0243991	0.014484	0.342676	0.382478	0.459411	0.316131
SiH2(3B1)	132.093	132.247	132.272	133.092	133.054	133.704	133.537	133.977	132.88	133.433	133.319	133.818			0.915704	1.41384	1.22098	0.840282	0.0453972	0.0435329	0.0436692	0.0449267	0.129257	0.228011	0.174179	0.114516
HF	140.325	139.814	140.164	138.638	141.669	141.713	141.913	139.884	141.507	141.527	141.683	139.732			1.44747	2.02765	1.85643	1.34124	0.103362	0.128509	0.107259	0.0953116	0.26611	0.314537	0.337292	0.247006
NO	153.06	155.022	150.804	148.342	155.549	158.865	154.117	150.652	155.364	158.546	153.886	150.483			2.56069	3.95772	3.40522	2.37619	0.0717539	0.114057	0.0920228	0.0667566	0.256402	0.434002	0.323393	0.235479
SiH2(1A1)	152.142	152.766	148.678	149.102	153.513	154.942	150.522	150.372	153.192	154.377	150.098	150.075			1.33389	2.16424	1.80608	1.23221	0.0374335	0.0117606	0.0373737	0.0379947	0.283569	0.553252	0.386079	0.258397
PH2	152.201	152.645	147.746	149.255	154.043	155.581	150.203	150.949	153.606	154.79	149.626	150.546			1.85467	3.0135	2.48138	1.70088	0.0128022	0.0775976	0.0246097	0.00634743	0.449786	0.868445	0.601211	0.410174
HOCl	164.515	165.697	165.487	163.76	167.136	169.392	168.897	166.191	166.695	168.88	168.302	165.78			2.66526	3.73918	3.46169	2.47665	0.044471	0.0444562	0.0517526	0.0453245	0.485613	0.556605	0.64654	0.456392
CS	170.864	171.251	172.369	170.454	172.976	174.44	175.188	172.432	172.526	173.76	174.591	172.017			2.07949	3.16493	2.79598	1.94761	0.0320239	0.024206	0.0229695	0.0302908	0.41736	0.655763	0.574143	0.385049
CN	178.739	180.344	176.618	174.079	181.094	184.08	179.794	176.282	180.778	183.508	179.393	175.994			2.39013	3.78485	3.21684	2.23165	0.0341901	0.0488477	0.0413185	0.027767	0.350626	0.620371	0.441731	0.315979
CH2(1A1)	178.929	179.919	176.264	176.675	180.665	182.623	178.566	178.263	180.361	182.102	178.171	177.985			1.78547	2.76543	2.35441	1.63461	0.0490337	0.0610674	0.0517873	0.0457601	0.353246	0.582622	0.446915	0.324366
NH2	181.218	182.302	176.822	177.803	183.615	186.033	179.974	180.01	183.265	185.394	179.528	179.689			2.44822	3.80017	3.21575	2.25499	0.0514641	0.0687239	0.0633331	0.0477619	0.401167	0.707586	0.50993	0.368633
SH2	181.468	182.108	180.806	181.228	183.269	184.827	183.166	182.877	182.909	184.253	182.689	182.543			1.78861	2.73675	2.36391	1.63875	0.0123251	0.0177289	0.0040259	0.0102188	0.347777	0.591722	0.480666	0.323997
CH2(3B1)	189.686	189.239	190.665	191.685	191.011	191.215	192.397	192.892	190.757	190.843	192.066	192.658			1.37516	2.01872	1.78812	1.25229	0.0504947	0.0436248	0.056046	0.0454075	0.305063	0.414959	0.386351	0.279465
SiO	193.403	192.25	191.847	187.909	195.715	195.713	194.946	190.09	195.325	195.139	194.426	189.732			2.30116	3.47142	3.08794	2.16802	0.0109666	0.00875495	0.0111833	0.0132283	0.37914	0.582449	0.509458	0.345205
N2	229.106	232.733	225.422	222.327	232.239	237.759	229.619	225.237	232.013	237.231	229.351	225.032			3.16086	5.09064	4.23994	2.93785	0.0281723	0.0647917	0.0426458	0.0282029	0.254303	0.592655	0.310674	0.232402
SiH3	226.83	227.098	224.488	225.48	228.532	229.749	226.749	227.045	228.195	229.173	226.316	226.736			1.63769	2.60843	2.20259	1.5035	0.0636718	0.0432762	0.0581895	0.0608545	0.273108	0.532782	0.37476	0.248159
H2O	230.883	231.014	229.781	228.386	233.293	234.571	232.931	230.605	233.017	234.18	232.563	230.35			2.55387	3.73689	3.30838	2.3534	0.143354	0.179487	0.158665	0.134798	0.419752	0.571247	0.526592	0.38992
PH3	239.306	240.093	234.395	235.937	241.863	244.115	237.794	238.281	241.275	243.085	237.018	237.737			2.55374	4.09184	3.41004	2.33529	0.0034337	0.0697991	0.0113884	0.00905591	0.584874	1.10057	0.787446	0.534765
CO	260.361	261.109	261.762	258.462	262.492	264.329	264.589	260.435	262.381	264.172	264.45	260.334			2.17959	3.29511	2.88645	2.02057	0.0488113	0.0751734	0.0589249	0.048165	0.160529	0.232123	0.197845	0.148875
SO2	259.085	259.776	261.863	256.172	264.274	266.793	268.408	261.041	263.664	266.161	267.607	260.48			5.03763	6.87925	6.44628	4.73142	0.152147	0.138582	0.0986379	0.138021	0.458341	0.493647	0.702319	0.422571
H2O2	265.99	268.051	264.549	261.895	269.612	273.378	269.328	265.244	269.154	272.787	268.708	264.817			3.81274	5.57849	4.9992	3.53197	0.190523	0.251964	0.219842	0.183299	0.648875	0.843091	0.839675	0.610139
HCO	280.304	280.005	280.641	278.72	282.889	283.885	284.068	281.101	282.613	283.508	283.711	280.849			2.67107	3.98994	3.52501	2.46048	0.0858626	0.109964	0.0983571	0.0791035	0.361951	0.487749	0.455005	0.330927
NH3	296.244	297.215	292.225	292.545	299.573	302.312	296.593	295.602	299.075	301.47	295.948	295.144			3.4418	5.24039	4.4964	3.16306	0.112736	0.143437	0.12805	0.106048	0.609876	0.986124	0.77344	0.563333
CH3	306.452	306.206	305.46	306.635	308.691	309.614	308.405	308.676	308.275	308.958	307.862	308.294			2.30471	3.48219	3.02099	2.10229	0.0664138	0.0739277	0.0758344	0.0610596	0.482369	0.729879	0.618446	0.443249
HCN	313.93	315.406	312.371	310.038	317.08	320.396	316.62	312.953	316.623	319.604	316.037	312.539			3.21963	5.08595	4.33011	2.97901	0.0699038	0.0958108	0.0808246	0.0634444	0.527146	0.887883	0.663347	0.477928
SiH4	322.706	323.118	318.79	319.661	325.068	326.815	321.935	321.827	324.603	326.009	321.333	321.401			2.27725	3.63766	3.06946	2.08421	0.0849414	0.0592659	0.0760124	0.0818239	0.380344	0.746779	0.526214	0.344371
H2CO	374.444	375.132	374.818	373.035	377.713	380.082	379.161	376.034	377.307	379.494	378.633	375.662			3.38756	5.09926	4.47715	3.10821	0.1183	0.149631	0.134796	0.109537	0.524227	0.737213	0.66299	0.480784
CO2	393.67	393.792	397.867	393.196	397.286	399.277	402.741	396.539	396.984	398.914	402.351	396.265			3.74635	5.65915	5.01961	3.46101	0.130591	0.174359	0.144704	0.118061	0.432136	0.536838	0.535192	0.392142
CH3Cl	394.455	394.731	397.392	397.803	397.811	399.675	401.785	400.864	397.098	398.677	400.841	400.206			3.36092	4.92866	4.40362	3.06895	0.00508535	0.0147069	0.0106733	0.00724763	0.717627	0.98247	0.954737	0.665566
C2H2	405.286	404.931	406.745	405.485	408.458	409.865	411.035	408.417	407.803	408.855	410.173	407.816			3.32556	5.11065	4.45562	3.0651	0.15348	0.17734	0.166292	0.133352	0.809121	1.18724	1.02809	0.734145
CH4	418.47	418.442	417.208	418.203	421.44	422.94	421.102	420.904	420.891	422.083	420.382	420.399			3.04882	4.59517	3.9876	2.77736	0.0789826	0.0974462	0.0942808	0.0761465	0.627764	0.954802	0.813717	0.580634
N2H4	436.149	438.694	431.173	431.819	441.953	447.561	438.813	437.159	441.071	446.116	437.668	436.346			5.96234	9.07316	7.82749	5.49278	0.158922	0.206283	0.187547	0.15319	1.041	1.65123	1.3325	0.965725
CH3SH	472.126	472.925	474.183	475.123	476.266	479.118	479.604	478.895	475.422	477.855	478.49	478.115			4.14558	6.21453	5.44492	3.78133	0.00522787	0.0215131	0.0246932	0.00898702	0.850006	1.28477	1.13845	0.788903
CH3OH	511.267	511.636	511.774	511.176	515.768	518.346	517.681	515.284	515.062	517.334	516.752	514.634			4.66451	6.91767	6.10043	4.26507	0.16428	0.207391	0.192541	0.15675	0.869927	1.21989	1.12246	0.80643
Si2H6	531.078	532.071	528.286	530.038	535.421	538.812	534.05	534.002	534.437	537.173	532.765	533.1			4.22894	6.68062	5.66659	3.85006	0.114286	0.0604105	0.0971734	0.113621	0.869779	1.57868	1.18719	0.78878
C2H4	562.402	562.307	563.437	563.988	566.51	568.579	568.884	567.742	565.758	567.429	567.901	567.051			4.23564	6.41945	5.58977	3.87145	0.127463	0.14722	0.142727	0.118084	0.879939	1.297	1.12571	0.808977
C2H6	710.15	710.328	711.739	713.314	715.291	718.101	718.5	717.989	714.31	716.615	717.213	717.087			5.26445	7.9189	6.90774	4.79472	0.1237	0.146216	0.146722	0.119427	1.1051	1.63167	1.43389	1.02206
MAE															2.61909	3.92892	3.45207	2.4173	0.0736857	0.0946505	0.082879	0.0688898	0.491106	0.734991	0.645183	0.452454
RMS															2.87389	4.31901	3.78573	2.6494	0.0921926	0.120383	0.104151	0.0854457	0.558315	0.849782	0.733438	0.514384
MAX															5.96234	9.07316	7.82749	5.49278	0.208144	0.35465	0.245455	0.183299	1.26078	2.11133	1.65406	1.14764
															B2GPPLYP	revDSD-PBEP86	PBE0-2	PBE-QIDH	B2GPPLYP	revDSD-PBEP86	PBE0-2	PBE-QIDH	B2GPPLYP	revDSD-PBEP86	PBE0-2	PBE-QIDH
															DH				DH-F12				DBBSC-DH
Closed-shell reaction energies (kcal/mol)
CO + H2 → H2CO	-6.32649	-5.8677	-8.54712	-9.90453	-6.7285	-6.46976	-9.08607	-10.2593	-6.59922	-6.30441	-8.91646	-10.1406			0.455882	0.637732	0.597702	0.401496	0.0538704	0.0356759	0.0587522	0.0466784	0.183153	0.201022	0.22836	0.165387
CO + H2O → CO2 + H2	-10.1819	-9.82391	-10.8337	-11.0162	-9.99285	-9.65901	-10.7072	-10.8396	-9.91449	-9.57996	-10.6039	-10.7695			0.23502	0.206416	0.182214	0.226807	0.0459547	0.0415202	0.0557677	0.0502089	0.0323993	0.0375365	0.0475405	0.019869
CH3OH + HCl → CH3Cl + H2O	-7.62212	-7.54885	-8.18924	-7.98509	-7.88428	-7.88732	-8.51751	-8.23516	-7.79809	-7.78108	-8.40032	-8.15531			0.256132	0.29772	0.307236	0.246044	0.00602779	0.040755	0.0210274	0.00402385	0.0801628	0.0654913	0.0961614	0.0758252
H2O + CO → HCOOH	-10.8396	-10.1676	-13.6613	-15.0866	-11.1785	-10.6483	-14.143	-15.3792	-11.0207	-10.4975	-13.9363	-15.2345			0.33626	0.470694	0.482338	0.287469	0.00259582	0.0100086	0.000708993	0.00510254	0.155181	0.140831	0.207377	0.13952
CH3OH + H2S → CH3SH + H2O	-10.2737	-10.195	-11.3848	-11.1053	-10.5234	-10.5161	-11.687	-11.339	-10.468	-10.4476	-11.6118	-11.2878			0.246329	0.296993	0.288961	0.23091	0.00337369	0.0241191	0.0132083	0.00274595	0.0520543	0.0444089	0.0619133	0.0483963
CS2 + 2 H2O → CO2 + 2 H2S	-12.3674	-14.6117	-12.2306	-13.4721	-11.13	-13.0209	-10.6701	-12.2683	-11.5787	-13.5967	-11.2917	-12.6857			1.39642	1.7312	1.72871	1.34643	0.159029	0.140435	0.168259	0.142619	0.607721	0.716231	0.789837	0.560031
C2H6 + H2 → 2 CH4	-19.0345	-18.4019	-18.1677	-18.4227	-19.0969	-18.497	-18.2174	-18.4784	-19.1457	-18.533	-18.2854	-18.5239			0.0811056	0.105013	0.0744575	0.0738485	0.0186465	0.00989444	0.0247208	0.0181725	0.0301136	0.0261371	0.043238	0.0273146
HNCO+ H2O → CO2 + NH3	-20.699	-21.1193	-20.9947	-20.9056	-20.5218	-20.8902	-20.7733	-20.7326	-20.5666	-20.9446	-20.8342	-20.7736			0.212509	0.26602	0.258868	0.207739	0.0352328	0.0369561	0.0375352	0.0347873	0.0800334	0.0913473	0.0983857	0.0757329
CH4 + Cl2 → CH3Cl+ HCl	-24.1512	-24.0719	-25.8769	-25.4907	-23.5261	-23.3391	-25.0792	-24.8762	-23.7509	-23.543	-25.3813	-25.0841			0.720448	0.788152	0.902085	0.710579	0.0953571	0.0552833	0.104397	0.0960964	0.320146	0.259216	0.406519	0.303976
Cl2 + F2 → 2 ClF	-29.8462	-28.1543	-29.6287	-29.357	-29.7501	-27.9202	-29.4167	-29.2703	-29.8873	-28.0984	-29.6122	-29.3993			0.182293	0.329953	0.327343	0.168888	0.0861676	0.095793	0.115321	0.0821522	0.223324	0.274048	0.310886	0.211198
CO+ Cl2 → COCl2	-29.6054	-28.754	-34.4905	-34.9176	-29.6238	-28.7972	-34.5166	-34.9003	-29.5578	-28.7118	-34.4288	-34.8398			0.0993038	0.0869543	0.115137	0.131837	0.117717	0.130085	0.141208	0.114581	0.0516771	0.0447426	0.0534615	0.0540717
CO2 + 3 H2 → CH3OH + H2O	-25.2116	-24.3927	-30.1589	-32.3608	-26.2972	-25.7926	-31.4139	-33.3304	-26.1114	-25.5467	-31.1655	-33.1551			1.21576	1.49613	1.41019	1.09901	0.130186	0.0961733	0.155146	0.129407	0.315909	0.342089	0.403507	0.304642
HCHO+ H2 → CH3OH	-29.067	-28.3489	-32.4454	-33.4724	-29.5615	-28.9819	-33.0351	-33.9106	-29.4267	-28.8222	-32.853	-33.784			0.524855	0.651984	0.630272	0.470705	0.0303611	0.0189772	0.0406263	0.0325193	0.165155	0.178603	0.222688	0.159124
CO + 2 H2 → CH3OH	-35.3935	-34.2166	-40.9925	-43.3769	-36.29	-35.4516	-42.1211	-44.1699	-36.0259	-35.1267	-41.7694	-43.9246			0.980737	1.28972	1.22797	0.872201	0.0842315	0.0546531	0.0993785	0.0791977	0.348308	0.379626	0.451048	0.324511
C2H4 + H2 → C2H6	-39.9922	-39.8661	-43.7921	-44.6572	-40.2883	-40.2389	-44.1302	-44.9077	-40.2243	-40.1685	-44.0457	-44.8477			0.276716	0.333023	0.324967	0.237112	0.0193812	0.0397861	0.013123	0.0133505	0.0446135	0.0306053	0.0713907	0.0465609
SO3 + CO → SO2 + CO2	-48.0647	-47.0411	-46.361	-46.3536	-47.0481	-45.9519	-45.2676	-45.3756	-47.1122	-45.9643	-45.3404	-45.4329			0.849522	0.917396	0.96226	0.825128	0.167123	0.171796	0.131139	0.152806	0.103052	0.15934	0.0583532	0.095548
H2 + Cl2 → 2 HCl	-46.8587	-46.1886	-48.3937	-48.2501	-46.1151	-45.3344	-47.427	-47.5256	-46.4715	-45.6733	-47.9086	-47.8552			0.790484	0.837911	1.00677	0.777087	0.046892	0.0162325	0.0400834	0.0525713	0.403264	0.322612	0.521621	0.382199
C2H2 + H2 → C2H4	-49.3594	-49.2204	-52.182	-53.8348	-49.559	-49.4317	-52.3639	-53.985	-49.6271	-49.5571	-52.4623	-54.0467			0.157992	0.142378	0.141151	0.120205	0.0416357	0.0689021	0.0406844	0.0299609	0.109727	0.19431	0.139163	0.0916907
SO2 + H2O2 → SO3 + H2O	-50.1363	-48.6046	-54.9763	-54.8712	-51.4262	-50.1895	-56.4875	-56.0896	-51.3542	-50.1709	-56.415	-56.0306			1.15741	1.43985	1.40461	1.08699	0.132513	0.145087	0.106537	0.131412	0.0605688	0.126468	0.0340894	0.0724999
CO+ 3 H2 → CH4 + H2O	-65.7231	-63.8821	-71.6986	-74.1215	-66.7633	-65.3343	-72.9864	-75.0545	-66.5446	-65.038	-72.697	-74.8511			1.16683	1.53768	1.43053	1.05174	0.126669	0.0854138	0.142665	0.118699	0.345352	0.381721	0.432108	0.322113
HCN+ 3 H2 → CH4 + NH3	-77.5149	-75.7866	-83.5336	-86.7045	-78.4547	-77.0082	-84.6184	-87.5327	-78.3608	-76.8961	-84.4951	-87.4409			1.01473	1.25034	1.17488	0.902955	0.0749585	0.028726	0.0901508	0.0746699	0.168859	0.140837	0.213453	0.166472
H2O2 + H2 → 2 H2O	-88.0191	-85.8217	-90.5037	-90.2086	-88.4814	-86.4824	-91.0478	-90.6256	-88.5519	-86.5553	-91.1515	-90.694			0.54291	0.728869	0.624566	0.488672	0.0805652	0.0682286	0.0803694	0.0716031	0.0100835	0.00466427	0.0232767	0.00317907
CO+ H2O2 → CO2 + H2O	-98.201	-95.6457	-101.337	-101.225	-98.4743	-96.1414	-101.755	-101.465	-98.4664	-96.1352	-101.755	-101.464			0.30789	0.522452	0.442352	0.261865	0.0346105	0.0267084	0.0246017	0.0213942	0.0424828	0.0328722	0.0242638	0.0230481
2 NH3 + 3 Cl2 → N2 + 6 HCl	-100.464	-101.333	-99.6819	-95.9933	-96.9169	-96.9854	-95.1701	-92.6297	-98.2594	-98.3636	-96.9784	-93.8735			3.83794	4.4046	4.79415	3.66107	0.291119	0.0570385	0.282349	0.297527	1.63361	1.43522	2.09071	1.54129
3 N2H4 → 4 NH3 + N2	-105.632	-105.512	-100.803	-97.0479	-104.671	-104.325	-99.554	-96.1668	-105.103	-104.762	-100.139	-96.5711			0.958953	1.16728	1.25696	0.88826	0.00234796	0.0196902	0.00779512	0.00717359	0.429197	0.416523	0.593054	0.411439
H2 + F2 → 2 HF	-136.569	-132.533	-140.831	-140.336	-137.424	-133.751	-141.874	-141.108	-137.406	-133.691	-141.859	-141.095			0.932244	1.26206	1.11446	0.841621	0.0770596	0.0431894	0.0709636	0.0697727	0.0951704	0.10321	0.0859198	0.0826369
CH4 + 4 H2O2 → CO2 + 6 H2O	-296.535	-289.229	-301.15	-297.729	-297.155	-290.254	-301.912	-298.288	-297.578	-290.763	-302.513	-298.695			0.769788	1.17138	0.885523	0.676143	0.149637	0.14598	0.123045	0.117504	0.272619	0.362842	0.477674	0.289527
2 NH3 + 3 F2 → N2 + 6 HF	-369.595	-360.365	-376.993	-372.252	-370.845	-362.236	-378.512	-373.378	-371.064	-362.418	-378.831	-373.594			1.33025	1.89532	1.56952	1.19505	0.0807358	0.0238323	0.0507915	0.0695051	0.138303	0.157758	0.268088	0.146786
MAE															0.751311	0.938044	0.916649	0.695995	0.0783571	0.0618193	0.0800127	0.0737944	0.232223	0.238226	0.301932	0.21945
RMS															1.03907	1.26479	1.27886	0.97401	0.101073	0.0770686	0.101297	0.0966597	0.384703	0.367357	0.499687	0.363461
MAX															3.83794	4.4046	4.79415	3.66107	0.291119	0.171796	0.282349	0.297527	1.63361	1.43522	2.09071	1.54129
															B2GPPLYP	revDSD-PBEP86	PBE0-2	PBE-QIDH	B2GPPLYP	revDSD-PBEP86	PBE0-2	PBE-QIDH	B2GPPLYP	revDSD-PBEP86	PBE0-2	PBE-QIDH
															DH				DH-F12				DBBSC-DH
Open-shell reaction energies (kcal/mol)
HCl + H → Cl + H2	-1.30806	-1.59457	2.70017	2.35955	-1.04057	-1.2702	3.0308	2.61001	-1.07275	-1.27511	2.98559	2.57792			0.242059	0.283729	0.311336	0.225082	0.0254322	0.0406373	0.0192935	0.0253737	0.00674446	0.035728	0.0259176	0.00670893
H2O + F2 → 2 HF + O	-13.4427	-9.67359	-15.5595	-16.6186	-12.6238	-8.46271	-14.4291	-15.8433	-12.7172	-8.52916	-14.5624	-15.9338			0.869536	1.3084	1.20092	0.825625	0.0506752	0.0975159	0.070583	0.0503316	0.144037	0.163969	0.203887	0.140761
CH4 + OH → CH3 + H2O	-12.909	-12.5163	-13.6326	-12.6081	-13.2872	-13.018	-14.1304	-12.9684	-13.2878	-13.064	-14.1244	-12.9674			0.452973	0.585169	0.57107	0.426939	0.0747626	0.083417	0.0733441	0.0666347	0.0741806	0.0374746	0.0792941	0.0676504
OH + H2 → H2O + H	-17.1708	-16.5976	-20.8714	-19.5075	-17.5441	-17.0611	-21.3414	-19.8564	-17.5768	-17.171	-21.3783	-19.8849			0.444997	0.53172	0.544683	0.415859	0.0717128	0.0681533	0.0746719	0.0670282	0.0390306	0.0416711	0.0377797	0.0385133
CO + OH → CO2 + H	-27.3527	-26.4215	-31.7051	-30.5237	-27.5369	-26.7201	-32.0486	-30.696	-27.4913	-26.7509	-31.9822	-30.6544			0.209977	0.325304	0.362468	0.189052	0.0257581	0.0266331	0.0189042	0.0168194	0.0714299	0.0041347	0.0853202	0.0583823
CH3 + Cl2 → CH3Cl +Cl	-29.7211	-29.7478	-30.4155	-30.0306	-28.8236	-28.6524	-29.2595	-29.1542	-29.1126	-28.9251	-29.6496	-29.4237			0.970482	1.12533	1.23981	0.946742	0.0729748	0.0299096	0.0837761	0.0703292	0.36204	0.302634	0.473951	0.339822
S + 2 HCl → H2S + Cl2	-26.8528	-27.7647	-27.9026	-28.3096	-28.6609	-30.2102	-30.2533	-30.0116	-28.1093	-29.5627	-29.5147	-29.4996			1.82701	2.40824	2.37768	1.72969	0.0189483	0.0372857	0.0269906	0.0276591	0.570496	0.610266	0.765501	0.539673
2 NO + O2 → 2 NO2	-35.0145	-38.8633	-37.9618	-37.7235	-36.2349	-40.6361	-39.6157	-38.8716	-36.091	-40.5119	-39.4251	-38.7377			1.2765	1.82906	1.70899	1.1983	0.0560985	0.0562715	0.0551117	0.0501703	0.200003	0.180511	0.245702	0.18414
N + O2 → NO + O	-32.891	-38.4852	-30.8404	-32.658	-33.6911	-39.9087	-31.9266	-33.3953	-33.7256	-39.821	-32.008	-33.4328			0.778473	1.39843	1.06293	0.71762	0.0216156	0.0250188	0.0232962	0.0197106	0.0561422	0.0627008	0.104706	0.0572455
4 HCl+ O2 → 2 H2O + 2 Cl2	-32.3665	-36.8041	-33.7914	-35.2513	-35.5129	-40.9517	-37.8455	-38.2225	-34.7964	-40.2533	-36.8987	-37.5629			3.40231	4.25746	4.30201	3.2301	0.255884	0.10987	0.247941	0.258884	0.972399	0.808281	1.19475	0.91847
NO+ H2O2 → NO2 + H2O	-42.4844	-40.6628	-44.1951	-43.1946	-42.7273	-40.9901	-44.5059	-43.4246	-42.7278	-41.0113	-44.5061	-43.4262			0.270489	0.352577	0.334829	0.249861	0.0275643	0.0251969	0.0240382	0.0198175	0.02715	0.00406285	0.0238176	0.0182131
2 NO → N2 + O2	-43.1549	-39.2256	-43.7772	-41.3268	-42.9986	-38.9843	-43.5751	-41.1897	-42.9226	-38.8641	-43.457	-41.1166			0.178312	0.265507	0.22822	0.155952	0.0219659	0.0242464	0.0260809	0.0188431	0.0540432	0.095952	0.0919874	0.0541693
2 H2O2 → 2 H2O + O2	-49.9543	-42.4622	-50.4284	-48.6656	-49.2198	-41.3442	-49.3961	-47.9776	-49.3645	-41.5107	-49.5871	-48.1147			0.73552	1.1239	1.03934	0.698583	0.000969864	0.00587777	0.00703522	0.0105354	0.145703	0.172385	0.198067	0.147714
Cl2 + H → HCl + Cl	-48.1668	-47.7832	-45.6935	-45.8906	-47.1557	-46.6046	-44.3962	-44.9156	-47.5442	-46.9484	-44.923	-45.2773			1.03254	1.12164	1.3181	1.00217	0.0214599	0.0568698	0.0207899	0.0271976	0.410009	0.286884	0.547538	0.388908
2 SO2 + O2 → 2 SO3	-50.3182	-54.7469	-59.5243	-61.0767	-53.6326	-59.0348	-63.5789	-64.2015	-53.344	-58.8311	-63.2429	-63.9465			3.05034	4.0036	3.84856	2.87257	0.264055	0.284297	0.206039	0.252289	0.0245655	0.0805511	0.129888	0.00271397
Cl + OH → HOCl	-58.5597	-59.4358	-61.0874	-59.5494	-59.8797	-61.1643	-62.7935	-60.7824	-59.5827	-60.8885	-62.3839	-60.5031			1.30848	1.70043	1.69099	1.22526	0.0115511	0.0280958	0.015122	0.00775158	0.285437	0.247755	0.394513	0.271508
H2S + F2 → S + 2 HF	-62.8577	-58.5792	-64.5345	-63.7767	-62.6485	-58.2067	-64.194	-63.5711	-62.8255	-58.4554	-64.436	-63.7406			0.104281	0.308267	0.256456	0.110979	0.105003	0.0642426	0.0840563	0.0946849	0.0720618	0.184444	0.157961	0.0748374
2 NH2 → N2H4	-73.7125	-74.09	-77.5293	-76.214	-74.7224	-75.494	-78.8644	-77.1391	-74.5397	-75.3268	-78.6126	-76.9683			1.0659	1.47283	1.39599	0.982807	0.0559943	0.0688354	0.0608813	0.0576657	0.238666	0.236053	0.312636	0.228459
NO + N → O + N2	-76.046	-77.7108	-74.6176	-73.9847	-76.6897	-78.893	-75.5017	-74.585	-76.6482	-78.6851	-75.465	-74.5495			0.600162	1.13292	0.834713	0.561668	0.0435815	0.0492653	0.0493771	0.0385537	0.00209897	0.158653	0.0127188	0.00307622
O + 2 HCl → H2O + Cl2	-76.2678	-76.6704	-76.8776	-75.4677	-78.6855	-79.9543	-80.0181	-77.7394	-78.2176	-79.4889	-79.3883	-77.3064			2.59226	3.40838	3.32215	2.44433	0.174627	0.124473	0.18163	0.172676	0.642471	0.589791	0.811427	0.605597
2 SiH3 → Si2H6	-77.4173	-77.8755	-79.3093	-79.078	-78.3578	-79.3131	-80.5515	-79.9129	-78.0473	-78.8261	-80.133	-79.6286			0.953571	1.46376	1.26142	0.843049	0.0130578	0.026142	0.0192057	0.00808801	0.323564	0.513116	0.437668	0.292462
CH3 + SH → CH3SH	-79.4556	-80.2088	-83.4943	-82.7397	-80.3637	-81.4633	-84.6589	-83.5577	-80.1473	-81.2136	-84.3691	-83.357			0.843753	1.17451	1.099	0.764194	0.0643108	0.0800105	0.0655307	0.0537839	0.15206	0.1697	0.224203	0.146912
SO2 + O → SO3	-85.2437	-85.6418	-89.744	-88.3804	-87.7453	-88.9958	-92.8848	-90.7289	-87.4914	-88.7778	-92.5604	-90.4983			2.41628	3.28144	3.09543	2.26557	0.0853429	0.0726105	0.0453602	0.0829108	0.168555	0.145375	0.278994	0.147719
CS + O → CO + S	-89.4974	-89.8584	-89.3924	-88.0082	-89.5166	-89.8892	-89.401	-88.0027	-89.8543	-90.4122	-89.8592	-88.3173			0.100102	0.130175	0.0904647	0.0729609	0.0808352	0.0993794	0.0818944	0.0784559	0.256831	0.423641	0.376299	0.236174
CH3 + Cl → CH3Cl	-88.0025	-88.5251	-91.9319	-91.1679	-89.12	-90.0602	-93.3797	-92.1884	-88.8234	-89.719	-92.9782	-91.9123			1.05621	1.44646	1.38263	0.966659	0.0613285	0.0886346	0.0651612	0.0538119	0.235258	0.252591	0.336291	0.222317
CH3OH + O → HCHO + H2O	-94.0595	-94.5101	-92.8259	-90.2454	-95.2391	-96.3068	-94.4101	-91.3544	-95.2624	-96.34	-94.4439	-91.3777			1.27693	1.91848	1.68511	1.19654	0.0973738	0.121728	0.10092	0.087585	0.0740523	0.0885756	0.0671182	0.064274
CH3 + OH → CH3OH	-98.8592	-99.1684	-101.914	-100.331	-99.8204	-100.504	-103.173	-101.2	-99.6748	-100.384	-102.971	-101.064			1.00301	1.39674	1.30875	0.911392	0.0418443	0.060911	0.0498316	0.0426139	0.187381	0.181156	0.251991	0.178297
NH + H → NH2	-99.0713	-99.5312	-97.9141	-97.8951	-100.197	-101.245	-99.3861	-98.9281	-100.031	-100.967	-99.1709	-98.776			1.16345	1.76241	1.51424	1.06784	0.0378251	0.0490361	0.0421944	0.0348108	0.203557	0.326564	0.257441	0.186966
Si + 2 H2 → SiH4	-107.194	-106.808	-109.77	-110.325	-108.083	-108.25	-110.964	-111.148	-107.947	-107.974	-110.801	-111.025			0.773067	1.30481	1.08345	0.711911	0.116179	0.13683	0.11025	0.111211	0.0192542	0.138642	0.0526425	0.011326
CS + S → CS2	-111.608	-110.118	-115.317	-114.954	-113.131	-112.328	-117.353	-116.383	-112.663	-111.705	-116.721	-115.949			1.53277	2.22515	2.06341	1.43054	0.0102869	0.0154824	0.0266538	0.000937479	0.478547	0.638256	0.659034	0.435276
NH2 + H → NH3	-115.025	-114.913	-115.403	-114.742	-115.957	-116.279	-116.619	-115.592	-115.81	-116.075	-116.42	-115.455			0.993585	1.44023	1.28065	0.90807	0.0612717	0.0747131	0.0647173	0.0582861	0.208708	0.278538	0.26351	0.1947
2 H2 + O2 → 2 H2O	-126.084	-129.181	-130.579	-131.751	-127.743	-131.621	-132.7	-133.274	-127.739	-131.6	-132.716	-133.273			1.82134	2.58164	2.28847	1.67593	0.1621	0.142335	0.167774	0.153742	0.16587	0.163056	0.151513	0.154072
CO2 + C → 2 CO	-127.053	-128.426	-125.657	-123.728	-127.699	-129.381	-126.437	-124.33	-127.777	-129.43	-126.549	-124.403			0.61283	0.931057	0.753282	0.580128	0.0329689	0.0240117	0.0268539	0.0217304	0.111077	0.0725927	0.139502	0.0943925
CO + O → CO2	-133.308	-132.683	-136.105	-134.734	-134.793	-134.948	-138.152	-136.105	-134.604	-134.742	-137.901	-135.931			1.56676	2.36405	2.13317	1.44044	0.0817802	0.0991851	0.0857789	0.0698955	0.271606	0.304715	0.337347	0.243267
C + H2O → CO + H2	-137.235	-138.25	-136.49	-134.744	-137.692	-139.04	-137.144	-135.17	-137.691	-139.01	-137.153	-135.172			0.37781	0.724641	0.571068	0.353321	0.0789235	0.0655319	0.0826216	0.0719393	0.0786778	0.0350563	0.0919618	0.0745235
N2H4 + O2 → N2 + 2 H2O	-134.553	-139.53	-133.847	-131.596	-135.015	-140.384	-134.477	-132.031	-135.337	-140.75	-134.931	-132.336			0.524034	0.931967	0.686918	0.493299	0.0625875	0.0784077	0.0571096	0.0581416	0.259738	0.287377	0.396736	0.246206
2 NH → N2 + H2	-172.568	-175.346	-172.116	-167.18	-173.895	-177.464	-173.928	-168.413	-173.872	-177.393	-173.903	-168.394			1.34341	2.18155	1.82991	1.24971	0.0165132	0.0641983	0.0174869	0.0169941	0.0396269	0.13468	0.0424833	0.0355911
C + S2 → CS2	-179.944	-181.093	-183.315	-181.629	-181.13	-183.05	-184.971	-182.758	-180.951	-182.7	-184.742	-182.596			1.04735	1.80875	1.48861	0.988733	0.13888	0.147862	0.16826	0.140774	0.0398304	0.202049	0.0610001	0.0215229
2 CO+ 2 NO → N2 + 2 CO2	-189.603	-188.055	-196.023	-195.111	-190.727	-189.923	-197.689	-196.143	-190.491	-189.624	-197.381	-195.929			1.17299	1.9033	1.69582	1.06636	0.048225	0.035048	0.0301578	0.0344806	0.284712	0.334081	0.338582	0.247979
CH4 + 2 O2 → CO2 + 2 H2O	-196.627	-204.304	-200.293	-200.398	-198.716	-207.566	-203.12	-202.332	-198.849	-207.742	-203.339	-202.465			2.24083	3.41919	2.9642	2.07331	0.151577	0.157736	0.137115	0.138575	0.0187874	0.0180718	0.08154	0.0059001
4 NH3 + 5 O2 → 4 NO + 6H2O	-211.717	-234.627	-213.184	-215.087	-214.375	-238.857	-216.726	-217.548	-215.063	-239.759	-217.739	-218.202			2.88768	4.4942	3.77415	2.68006	0.229346	0.264026	0.231286	0.219285	0.458104	0.637511	0.78113	0.435516
2 NH3 + 2 NO + O → 2 N2 + 3 H2O	-252.253	-254.033	-254.128	-248.039	-254.114	-256.876	-256.609	-249.781	-254.196	-256.97	-256.722	-249.859			1.97833	2.99573	2.60178	1.85741	0.117426	0.153058	0.121141	0.11519	0.0353066	0.0587991	0.00745939	0.0369425
C + O2 → CO2	-273.501	-277.255	-277.903	-277.512	-275.428	-280.32	-280.551	-279.283	-275.345	-280.19	-280.473	-279.215			1.96413	3.09986	2.67732	1.80244	0.037222	0.0352828	0.0293848	0.0315933	0.119592	0.165537	0.107092	0.0994174
CS2 + 3 O2 → CO2 + 2 SO2	-268.859	-282.365	-274.015	-273.079	-274.154	-289.226	-280.444	-278.037	-274.207	-289.598	-280.619	-278.11			4.86268	6.34969	6.02591	4.56999	0.432074	0.511308	0.402213	0.38803	0.484722	0.883791	0.577645	0.461215
CH4 + 4 NO → 2 N2 + CO2 + 2 H2O	-282.936	-282.756	-287.847	-283.051	-284.713	-285.535	-290.27	-284.712	-284.694	-285.47	-290.253	-284.698			1.8842	2.88817	2.50776	1.7614	0.107645	0.109243	0.0849535	0.100889	0.126874	0.173832	0.102435	0.114239
CH4 + NH3 + 3 O → HCN + 3 H2O	-291.865	-292.79	-292.28	-284.449	-295.947	-298.858	-297.717	-288.262	-295.707	-298.591	-297.396	-288.044			4.39061	6.46106	5.77126	4.09878	0.308246	0.39339	0.334489	0.285643	0.548762	0.660699	0.655967	0.503722
2 C + H2 → C2H2	-297.53	-296.776	-302.236	-300.817	-299.966	-300.582	-305.549	-303.077	-299.475	-299.837	-304.907	-302.628			2.57347	3.94422	3.46261	2.37895	0.137861	0.138557	0.149174	0.118658	0.628576	0.883172	0.791302	0.567623
4 NH3 + 3 O2 → 2 N2 + 6 H2O	-298.027	-313.078	-300.738	-297.74	-300.373	-316.826	-303.877	-299.927	-300.908	-317.487	-304.653	-300.436			2.53105	3.96319	3.31771	2.36816	0.185415	0.215533	0.179124	0.181598	0.350017	0.445607	0.597155	0.327178
MAE															1.40218	2.03186	1.84095	1.30805	0.0916475	0.099298	0.0905334	0.0856793	0.223507	0.269181	0.299238	0.206923
RMS															1.75769	2.50828	2.28275	1.64345	0.126072	0.137799	0.123166	0.118328	0.303718	0.35614	0.400817	0.28339
MAX															4.86268	6.46106	6.02591	4.56999	0.432074	0.511308	0.402213	0.38803	0.972399	0.883791	1.19475	0.91847
															B2GPPLYP	revDSD-PBEP86	PBE0-2	PBE-QIDH	B2GPPLYP	revDSD-PBEP86	PBE0-2	PBE-QIDH	B2GPPLYP	revDSD-PBEP86	PBE0-2	PBE-QIDH
															DH				DH-F12				DBBSC-DH

## Sheet: QZ-F12
	DH				DH-F12				DBBSC-DH						DH				DH-F12				DBBSC-DH
627.509	B2GPPLYP energy (a.u.)	revDSD-PBEP86 energy (a.u.)	PBE0-2 energy (a.u.)	PBE-QIDH energy (a.u.)	B2GPPLYP energy (a.u.)	revDSD-PBEP86 energy (a.u.)	PBE0-2 energy (a.u.)	PBE-QIDH energy (a.u.)	B2GPPLYP energy (a.u.)	revDSD-PBEP86 energy (a.u.)	PBE0-2 energy (a.u.)	PBE-QIDH energy (a.u.)			Error, B2GPPLYP energy (kcal/mol)	Error, revDSD-PBEP86 energy (kcal/mol)	Error, PBE0-2 energy (kcal/mol)	Error, PBE-QIDH energy (kcal/mol)	Error, B2GPPLYP energy (kcal/mol)	Error, revDSD-PBEP86 energy (kcal/mol)	Error, PBE0-2 energy (kcal/mol)	Error, PBE-QIDH energy (kcal/mol)	Error, B2GPPLYP energy (kcal/mol)	Error, revDSD-PBEP86 energy (kcal/mol)	Error, PBE0-2 energy (kcal/mol)	Error, PBE-QIDH energy (kcal/mol)
F2	-199.493	-199.37	-199.398	-199.408	-199.504	-199.387	-199.413	-199.418	-199.504	-199.388	-199.414	-199.418
Cl2	-920.083	-919.773	-919.84	-919.961	-920.096	-919.792	-919.857	-919.973	-920.093	-919.788	-919.854	-919.971
ClF	-559.812	-559.594	-559.643	-559.708	-559.823	-559.612	-559.659	-559.719	-559.822	-559.61	-559.657	-559.718
ClO	-535.143	-534.933	-534.979	-535.049	-535.153	-534.949	-534.993	-535.058	-535.152	-534.947	-534.991	-535.057
Si2	-578.555	-578.291	-578.334	-578.452	-578.558	-578.297	-578.339	-578.455	-578.557	-578.294	-578.337	-578.454
NH	-55.1963	-55.1525	-55.1666	-55.1755	-55.1989	-55.1565	-55.1702	-55.1779	-55.1985	-55.156	-55.1697	-55.1776
CH	-38.4527	-38.4197	-38.4254	-38.4342	-38.4545	-38.4226	-38.4279	-38.4358	-38.4541	-38.422	-38.4274	-38.4355
S2	-796.086	-795.788	-795.851	-795.971	-796.095	-795.802	-795.863	-795.979	-796.092	-795.798	-795.86	-795.977
OH	-75.7164	-75.6634	-75.6781	-75.6859	-75.7206	-75.67	-75.6839	-75.6898	-75.7204	-75.6697	-75.6836	-75.6896
HCl	-460.664	-460.509	-460.543	-460.604	-460.67	-460.518	-460.552	-460.61	-460.669	-460.517	-460.55	-460.609
P2	-682.411	-682.134	-682.184	-682.3	-682.417	-682.144	-682.193	-682.306	-682.415	-682.141	-682.19	-682.304
O2	-150.288	-150.174	-150.21	-150.219	-150.295	-150.186	-150.221	-150.226	-150.295	-150.186	-150.22	-150.226
SO	-473.211	-473.007	-473.054	-473.118	-473.219	-473.019	-473.065	-473.125	-473.218	-473.018	-473.063	-473.124
SiH2(3B1)	-290.429	-290.298	-290.323	-290.384	-290.431	-290.301	-290.326	-290.386	-290.43	-290.3	-290.325	-290.385
HF	-100.441	-100.377	-100.397	-100.402	-100.447	-100.386	-100.405	-100.408	-100.447	-100.387	-100.406	-100.408
NO	-129.859	-129.763	-129.79	-129.8	-129.865	-129.774	-129.799	-129.807	-129.865	-129.773	-129.798	-129.806
SiH2(1A1)	-290.461	-290.331	-290.35	-290.41	-290.463	-290.335	-290.353	-290.412	-290.463	-290.333	-290.352	-290.411
PH2	-342.356	-342.218	-342.243	-342.305	-342.359	-342.223	-342.248	-342.308	-342.358	-342.221	-342.247	-342.307
HOCl	-535.805	-535.598	-535.647	-535.713	-535.816	-535.615	-535.661	-535.723	-535.814	-535.613	-535.659	-535.722
CS	-436.055	-435.874	-435.912	-435.977	-436.061	-435.884	-435.92	-435.983	-436.06	-435.882	-435.918	-435.981
CN	-92.6728	-92.5963	-92.6159	-92.6262	-92.6773	-92.6033	-92.6221	-92.6304	-92.6766	-92.6023	-92.6211	-92.6298
CH2(1A1)	-39.1055	-39.0732	-39.08	-39.0886	-39.108	-39.077	-39.0833	-39.0909	-39.1075	-39.0763	-39.0827	-39.0904
NH2	-55.8543	-55.8117	-55.8256	-55.8345	-55.8577	-55.817	-55.8302	-55.8376	-55.8573	-55.8164	-55.8297	-55.8372
SH2	-399.249	-399.104	-399.134	-399.196	-399.254	-399.111	-399.141	-399.2	-399.253	-399.109	-399.139	-399.199
CH2(3B1)	-39.1224	-39.0875	-39.1025	-39.1123	-39.1245	-39.0907	-39.1053	-39.1142	-39.124	-39.0901	-39.1047	-39.1138
SiO	-364.577	-364.39	-364.425	-364.485	-364.583	-364.4	-364.433	-364.491	-364.582	-364.399	-364.432	-364.49
N2	-109.498	-109.414	-109.438	-109.447	-109.504	-109.423	-109.446	-109.452	-109.503	-109.423	-109.445	-109.452
SiH3	-291.08	-290.949	-290.972	-291.034	-291.082	-290.953	-290.976	-291.036	-291.081	-290.952	-290.975	-291.035
H2O	-76.4157	-76.3628	-76.3809	-76.3868	-76.4207	-76.3706	-76.3878	-76.3914	-76.4204	-76.3703	-76.3874	-76.3912
PH3	-342.994	-342.857	-342.884	-342.946	-342.998	-342.863	-342.889	-342.949	-342.997	-342.861	-342.888	-342.948
CO	-113.285	-113.198	-113.222	-113.232	-113.291	-113.207	-113.23	-113.238	-113.29	-113.207	-113.23	-113.237
SO2	-548.473	-548.22	-548.282	-548.348	-548.486	-548.24	-548.3	-548.361	-548.485	-548.238	-548.298	-548.359
H2O2	-151.52	-151.417	-151.447	-151.458	-151.529	-151.431	-151.459	-151.466	-151.529	-151.43	-151.458	-151.466
HCO	-113.816	-113.728	-113.754	-113.767	-113.822	-113.738	-113.763	-113.773	-113.822	-113.737	-113.762	-113.772
NH3	-56.5376	-56.4952	-56.5123	-56.5201	-56.5417	-56.5015	-56.5178	-56.5239	-56.5412	-56.5008	-56.5171	-56.5234
CH3	-39.8084	-39.7742	-39.7881	-39.7982	-39.8111	-39.7785	-39.7919	-39.8007	-39.8106	-39.7777	-39.7911	-39.8002
HCN	-93.388	-93.3117	-93.3348	-93.3455	-93.3932	-93.3198	-93.3418	-93.3503	-93.3924	-93.3187	-93.3408	-93.3496
SiH4	-291.732	-291.602	-291.625	-291.686	-291.735	-291.607	-291.629	-291.689	-291.734	-291.605	-291.628	-291.688
H2CO	-114.466	-114.38	-114.407	-114.42	-114.473	-114.39	-114.416	-114.426	-114.472	-114.389	-114.415	-114.425
CO2	-188.546	-188.405	-188.449	-188.465	-188.556	-188.421	-188.464	-188.474	-188.556	-188.42	-188.463	-188.474
CH3Cl	-499.944	-499.755	-499.806	-499.876	-499.953	-499.769	-499.818	-499.884	-499.951	-499.767	-499.816	-499.882
C2H2	-77.2883	-77.2198	-77.243	-77.2563	-77.2929	-77.227	-77.2493	-77.2605	-77.292	-77.2256	-77.2481	-77.2597
CH4	-40.4867	-40.4532	-40.4687	-40.4786	-40.4899	-40.4583	-40.4731	-40.4816	-40.4893	-40.4573	-40.4723	-40.481
N2H4	-111.827	-111.743	-111.776	-111.791	-111.835	-111.754	-111.786	-111.798	-111.834	-111.753	-111.785	-111.797
CH3SH	-438.533	-438.354	-438.402	-438.472	-438.541	-438.366	-438.412	-438.479	-438.539	-438.363	-438.41	-438.477
CH3OH	-115.683	-115.597	-115.63	-115.645	-115.691	-115.609	-115.64	-115.652	-115.69	-115.608	-115.639	-115.651
Si2H6	-582.283	-582.024	-582.073	-582.194	-582.289	-582.032	-582.08	-582.2	-582.287	-582.03	-582.078	-582.198
C2H4	-78.5377	-78.4699	-78.4969	-78.5135	-78.543	-78.4781	-78.5041	-78.5184	-78.542	-78.4766	-78.5027	-78.5174
C2H6	-79.7723	-79.7053	-79.7377	-79.7563	-79.7783	-79.7146	-79.7458	-79.7618	-79.7771	-79.7129	-79.7443	-79.7607
F	-99.7171	-99.6534	-99.6706	-99.6779	-99.7221	-99.6613	-99.6775	-99.6825	-99.7222	-99.6616	-99.6777	-99.6826
C	-37.8207	-37.786	-37.7939	-37.8017	-37.8218	-37.7877	-37.7954	-37.8027	-37.8215	-37.7873	-37.795	-37.8025
H	-0.499107	-0.499127	-0.501639	-0.501993	-0.499107	-0.499127	-0.501639	-0.501993	-0.499107	-0.499127	-0.501639	-0.501993
Cl	-459.994	-459.838	-459.87	-459.931	-460	-459.847	-459.877	-459.936	-459.999	-459.845	-459.876	-459.935
N	-54.5652	-54.5197	-54.5378	-54.5452	-54.5668	-54.5222	-54.54	-54.5467	-54.5665	-54.5219	-54.5397	-54.5464
O	-75.0472	-74.9931	-75.0085	-75.0167	-75.0505	-74.9983	-75.013	-75.0197	-75.0504	-74.9981	-75.0129	-75.0196
P	-341.113	-340.974	-341.003	-341.062	-341.115	-340.977	-341.005	-341.064	-341.115	-340.976	-341.004	-341.063
Si	-289.219	-289.088	-289.108	-289.167	-289.221	-289.089	-289.11	-289.168	-289.22	-289.089	-289.109	-289.168
S	-397.96	-397.813	-397.841	-397.902	-397.964	-397.818	-397.846	-397.905	-397.963	-397.817	-397.844	-397.904
HCOOH	-189.718	-189.577	-189.625	-189.643	-189.729	-189.595	-189.641	-189.654	-189.728	-189.594	-189.64	-189.653
CS2	-834.194	-833.864	-833.938	-834.063	-834.205	-833.881	-833.953	-834.073	-834.202	-833.877	-833.95	-834.07
HNCO	-168.635	-168.504	-168.547	-168.565	-168.645	-168.519	-168.561	-168.574	-168.644	-168.517	-168.559	-168.573
COCl2	-1033.42	-1033.02	-1033.12	-1033.25	-1033.43	-1033.05	-1033.14	-1033.27	-1033.43	-1033.04	-1033.14	-1033.26
SO3	-623.659	-623.353	-623.437	-623.508	-623.677	-623.381	-623.461	-623.525	-623.675	-623.378	-623.459	-623.524
SH	-398.597	-398.451	-398.479	-398.541	-398.602	-398.458	-398.485	-398.545	-398.601	-398.456	-398.484	-398.544
NO2	-205.031	-204.882	-204.926	-204.941	-205.042	-204.899	-204.941	-204.951	-205.041	-204.899	-204.94	-204.95
H2	-1.17057	-1.17157	-1.17065	-1.17136	-1.17113	-1.17246	-1.1714	-1.17187	-1.17101	-1.17226	-1.17125	-1.17177
Atomization energies (kcal/mol)
F2	37.0657	39.8817	35.9489	32.9829	37.4842	40.4927	36.5473	33.3793	37.46	40.5031	36.4889	33.3529			0.470153	0.685666	0.643436	0.442548	0.0516701	0.074683	0.0450775	0.0461249	0.075784	0.0642776	0.103481	0.0725189
Cl2	59.6328	60.3673	63.1907	62.422	60.4142	61.5082	64.2586	63.1492	60.1579	61.1892	63.909	62.91			0.675257	0.981856	0.948122	0.62878	0.106108	0.159063	0.119803	0.0984049	0.150117	0.159893	0.229782	0.140735
ClF	63.2792	64.1847	64.369	62.4002	63.816	64.9481	65.0934	62.8936	63.7435	64.8909	64.9847	62.8241			0.474729	0.685721	0.647281	0.431997	0.0621153	0.077684	0.0771434	0.0614541	0.0104409	0.0205207	0.0315129	0.00804353
ClO	63.8565	63.7318	63.4079	63.3297	64.5787	64.7992	64.3747	63.9959	64.4707	64.6755	64.2298	63.8959			0.653212	0.972863	0.882449	0.595097	0.069058	0.0945467	0.0843577	0.0710352	0.0389483	0.0291022	0.0605536	0.0289112
Si2	72.9533	72.9292	74.3852	73.7217	73.6239	73.9931	75.3133	74.3508	73.3354	73.5371	74.9169	74.0817			0.669785	1.07442	0.928941	0.619098	0.000863121	0.0105499	0.000862521	0.01	0.287686	0.466551	0.397321	0.259057
NH	82.8419	83.8403	79.8086	80.5497	83.4436	84.8245	80.6236	81.1049	83.382	84.6888	80.5481	81.0487			0.589952	0.96814	0.800654	0.544875	0.0117762	0.015966	0.0142764	0.010334	0.0498891	0.119645	0.0612451	0.0458942
CH	83.3998	84.4784	81.5333	81.858	83.8491	85.2109	82.1461	82.2732	83.7847	85.0849	82.0623	82.2141			0.446549	0.727693	0.606231	0.412609	0.0028066	0.0048361	0.00649287	0.00262242	0.0615615	0.121211	0.0773086	0.0564292
S2	104.091	102.295	106.34	105.24	105.122	103.881	107.75	106.198	104.804	103.422	107.316	105.902			1.00295	1.56213	1.4022	0.928595	0.0280908	0.0241157	0.00839824	0.029324	0.289987	0.435364	0.426062	0.266962
OH	106.734	107.382	105.386	104.928	107.313	108.299	106.174	105.462	107.268	108.218	106.116	105.422			0.578696	0.918384	0.784404	0.534152	0.000439249	0.000645918	0.00303028	0.000576152	0.0446284	0.0824987	0.0546151	0.0399379
HCl	107.065	107.404	107.986	107.594	107.483	108.048	108.554	107.98	107.404	107.93	108.447	107.907			0.377704	0.606708	0.52807	0.345463	0.0406661	0.0376099	0.0395936	0.0406275	0.0381345	0.0802655	0.0671772	0.0325114
P2	115.718	116.769	112.255	110.752	117.389	119.51	114.57	112.315	116.876	118.618	113.873	111.839			1.6511	2.75214	2.28518	1.52884	0.0197574	0.0116616	0.0297355	0.0337185	0.492946	0.903727	0.667565	0.442323
O2	121.212	117.957	121.305	116.661	121.928	119.054	122.281	117.32	121.868	118.986	122.19	117.265			0.739216	1.13868	1.00123	0.681724	0.023516	0.0421326	0.0253101	0.0231078	0.0836403	0.109537	0.115738	0.0775972
SO	127.811	125.984	128.382	125.196	128.657	127.236	129.509	125.983	128.548	127.103	129.362	125.883			0.753612	1.16822	1.03543	0.697058	0.0914779	0.0838201	0.0913948	0.0896409	0.0171454	0.0486611	0.0554432	0.0101135
SiH2(3B1)	132.623	133.028	132.952	133.577	133.051	133.7	133.535	133.978	132.973	133.576	133.437	133.907			0.385969	0.632947	0.54101	0.35497	0.0418559	0.0397868	0.0416292	0.0455825	0.0357637	0.0845461	0.0562944	0.0251335
HF	141.199	140.972	141.247	139.449	141.744	141.802	141.997	139.956	141.713	141.768	141.945	139.925			0.573953	0.870172	0.77321	0.530061	0.0285085	0.0400394	0.0228876	0.023487	0.0601842	0.0740343	0.0752921	0.0535976
NO	154.463	157.106	152.627	149.649	155.643	159.002	154.239	150.739	155.601	158.905	154.189	150.703			1.15796	1.87402	1.5819	1.06951	0.0220103	0.0224089	0.0291717	0.0203138	0.0195002	0.0742333	0.0207377	0.0156584
SiH2(1A1)	152.863	153.893	149.623	149.766	153.533	154.983	150.547	150.394	153.371	154.694	150.33	150.244			0.612903	1.03735	0.861014	0.56779	0.0576206	0.0530808	0.0629479	0.0597443	0.104238	0.235681	0.154174	0.0901892
PH2	153.188	154.195	149.029	150.157	154.089	155.666	150.258	150.992	153.882	155.284	149.982	150.8			0.868194	1.46384	1.19829	0.798359	0.0329027	0.00808008	0.0308068	0.03584	0.173639	0.374813	0.245631	0.155552
HOCl	166.195	167.909	167.594	165.331	167.264	169.541	169.049	166.316	167.123	169.357	168.854	166.185			0.985411	1.52703	1.3546	0.905275	0.0837015	0.105131	0.100266	0.0801578	0.0579211	0.0795537	0.0949663	0.051599
CS	172.033	172.929	173.888	171.555	173.026	174.508	175.254	172.483	172.829	174.186	174.988	172.3			0.910895	1.48723	1.27725	0.846398	0.0826835	0.0925799	0.0887554	0.0813015	0.114581	0.22943	0.176906	0.101232
CN	180.038	182.339	178.337	175.302	181.175	184.179	179.885	176.35	181.062	183.967	179.752	176.254			1.09074	1.78983	1.49822	1.00865	0.0458662	0.0501054	0.0502484	0.039927	0.0668638	0.161819	0.0825741	0.0558137
CH2(1A1)	179.879	181.347	177.489	177.541	180.707	182.678	178.616	178.304	180.586	182.457	178.456	178.193			0.835039	1.33752	1.1292	0.767907	0.00749158	0.00663346	0.00194913	0.00525443	0.128623	0.227369	0.161861	0.116676
NH2	182.557	184.307	178.538	179.036	183.677	186.114	180.053	180.067	183.559	185.877	179.905	179.96			1.10974	1.79481	1.49998	1.02127	0.00989533	0.0122933	0.0148858	0.00970962	0.107249	0.224686	0.132368	0.0970619
SH2	182.496	183.6	182.117	182.168	183.304	184.877	183.211	182.914	183.161	184.632	183.02	182.782			0.760453	1.24515	1.05253	0.698347	0.0478095	0.0315307	0.0407811	0.0472502	0.0951082	0.213113	0.149846	0.0851769
CH2(3B1)	190.447	190.308	191.625	192.376	191.049	191.247	192.438	192.929	190.954	191.102	192.314	192.842			0.614657	0.949999	0.828201	0.561217	0.0123461	0.0116301	0.0151333	0.00828484	0.107583	0.156181	0.13835	0.0955103
SiO	194.781	194.21	193.628	189.213	195.841	195.872	195.091	190.214	195.696	195.638	194.892	190.08			0.922492	1.51194	1.30704	0.86424	0.137499	0.150498	0.156024	0.137319	0.00819787	0.0838466	0.0427168	0.00308363
N2	230.761	235.329	227.602	223.873	232.322	237.889	229.732	225.315	232.253	237.695	229.655	225.255			1.50579	2.49404	2.05918	1.39208	0.0552196	0.0657583	0.0704366	0.049976	0.013788	0.128614	0.00661708	0.00963387
SiH3	227.739	228.488	225.667	226.311	228.536	229.767	226.759	227.055	228.371	229.481	226.543	226.903			0.728728	1.21847	1.02369	0.672492	0.068036	0.0607443	0.0683851	0.0710364	0.0968829	0.225303	0.148261	0.0809009
H2O	232.364	233.074	231.638	229.75	233.427	234.733	233.085	230.732	233.354	234.619	232.986	230.665			1.07269	1.67708	1.45189	0.989519	0.00950852	0.0177479	0.0040441	0.00762791	0.0826941	0.132251	0.103571	0.0743261
PH3	240.682	242.217	236.18	237.192	241.916	244.212	237.859	238.332	241.638	243.711	237.487	238.074			1.17693	1.96767	1.62514	1.08012	0.0563493	0.0273025	0.0540818	0.0601197	0.221741	0.474171	0.318545	0.197757
CO	261.577	262.86	263.321	259.589	262.585	264.453	264.703	260.524	262.569	264.427	264.686	260.513			0.964324	1.54388	1.32713	0.893238	0.044304	0.0487784	0.0550831	0.041431	0.0276938	0.0228336	0.0377595	0.0298039
SO2	262.517	264.084	266.003	259.403	264.485	267.022	268.645	261.25	264.327	266.838	268.432	261.105			1.60544	2.57133	2.30605	1.50047	0.363047	0.367349	0.335833	0.346631	0.204725	0.182618	0.122834	0.20156
H2O2	268.251	271.195	267.429	263.99	269.813	273.634	269.571	265.436	269.696	273.464	269.404	265.327			1.55234	2.43499	2.11893	1.43741	0.0102132	0.00421144	0.0226135	0.00874321	0.106898	0.166143	0.14388	0.100507
HCO	281.812	282.155	282.573	280.108	282.999	284.021	284.196	281.204	282.916	283.899	284.091	281.131			1.16279	1.84026	1.5928	1.0721	0.0247331	0.0255891	0.0303267	0.0235533	0.058777	0.0960409	0.0749373	0.0489482
NH3	298.148	299.997	294.644	294.295	299.689	302.457	296.732	295.713	299.523	302.148	296.517	295.561			1.53721	2.4585	2.07733	1.4123	0.00399268	0.00161239	0.010088	0.00571267	0.162259	0.307576	0.204506	0.146175
CH3	307.715	308.038	307.066	307.782	308.747	309.675	308.468	308.73	308.583	309.404	308.253	308.58			1.04244	1.65059	1.41507	0.955401	0.00992977	0.0135221	0.0126866	0.00671198	0.173992	0.284483	0.227501	0.156938
HCN	315.672	318.085	314.678	311.655	317.195	320.543	316.754	313.057	317.045	320.264	316.57	312.926			1.47762	2.40647	2.02299	1.36173	0.0453307	0.0508581	0.0537766	0.0409146	0.105411	0.228222	0.1309	0.0900947
SiH4	323.961	325.045	320.421	320.804	325.077	326.841	321.953	321.843	324.842	326.431	321.641	321.626			1.02201	1.71143	1.43848	0.941324	0.0940151	0.085267	0.0939072	0.0972865	0.140941	0.325392	0.218129	0.119411
H2CO	376.338	377.86	377.25	374.769	377.849	380.244	379.317	376.159	377.722	380.05	379.155	376.048			1.49382	2.37121	2.04532	1.37474	0.0170973	0.0131115	0.0214064	0.0159503	0.109646	0.181366	0.140513	0.0953651
CO2	395.746	396.798	400.584	395.112	397.469	399.506	402.957	396.711	397.418	399.446	402.891	396.668			1.67036	2.65344	2.30181	1.54467	0.0526119	0.0550194	0.0709208	0.0534967	0.00163415	0.0048793	0.00458864	0.0104388
CH3Cl	396.455	397.508	399.923	399.625	397.9	399.766	401.89	400.951	397.633	399.367	401.539	400.708			1.36079	2.15194	1.8722	1.24611	0.0845884	0.106512	0.0952242	0.0789807	0.183065	0.293369	0.256107	0.164063
C2H2	407.103	407.652	409.148	407.167	408.609	410.038	411.199	408.551	408.37	409.657	410.888	408.336			1.50865	2.38972	2.05287	1.38306	0.00246826	0.00420703	0.00209633	0.00102691	0.241872	0.385029	0.31317	0.213931
CH4	420.155	420.877	419.344	419.729	421.503	423.013	421.176	420.967	421.291	422.663	420.895	420.772			1.3639	2.16078	1.85229	1.25066	0.0157595	0.0245448	0.0200616	0.0128256	0.22865	0.374958	0.300992	0.208012
N2H4	439.494	443.563	435.448	434.905	442.141	447.797	439.042	437.341	441.866	447.29	438.689	437.089			2.61801	4.20381	3.55297	2.40702	0.0291257	0.0302464	0.0418695	0.0291561	0.246051	0.476515	0.311537	0.222423
CH3SH	474.509	476.315	477.204	477.288	476.347	479.211	479.701	478.977	476.021	478.691	479.272	478.679			1.76298	2.82492	2.42438	1.61608	0.0757061	0.0710248	0.072891	0.072975	0.25037	0.448818	0.355982	0.224951
CH3OH	513.919	515.384	515.135	513.592	515.929	518.539	517.872	515.439	515.696	518.178	517.563	515.227			2.01329	3.16921	2.73878	1.84894	0.00331709	0.0143811	0.00155589	0.00159919	0.236255	0.375689	0.310741	0.214377
Si2H6	533.463	535.68	531.364	532.198	535.476	538.911	534.129	534.066	535.007	538.113	533.505	533.634			1.8431	3.07194	2.58838	1.69072	0.16952	0.159971	0.176271	0.177138	0.29994	0.638972	0.447739	0.255023
C2H4	564.713	565.678	566.407	566.094	566.623	568.705	569.009	567.85	566.341	568.252	568.641	567.593			1.9245	3.04822	2.61997	1.76549	0.0140277	0.0215611	0.0178089	0.0099679	0.296511	0.473847	0.385787	0.266536
C2H6	713.048	714.508	715.431	715.94	715.4	718.221	718.627	718.097	715.037	717.642	718.152	717.766			2.36667	3.73925	3.21564	2.16837	0.0141942	0.0253503	0.0203571	0.0115964	0.378007	0.605003	0.495226	0.34243
MAE															1.11603	1.7862	1.53305	1.02834	0.0486047	0.0521588	0.0520957	0.0476653	0.134452	0.238626	0.182436	0.120427
RMS															1.23166	1.9744	1.69036	1.13424	0.0758602	0.0801781	0.0771687	0.0741087	0.171406	0.302372	0.232063	0.154111
MAX															2.61801	4.20381	3.55297	2.40702	0.363047	0.367349	0.335833	0.346631	0.492946	0.903727	0.667565	0.442323
															B2GPPLYP	revDSD-PBEP86	PBE0-2	PBE-QIDH	B2GPPLYP	revDSD-PBEP86	PBE0-2	PBE-QIDH	B2GPPLYP	revDSD-PBEP86	PBE0-2	PBE-QIDH
															DH				DH-F12				DBBSC-DH
Closed-shell reaction energies (kcal/mol)
CO + H2 → H2CO	-6.60467	-6.24289	-8.90503	-10.1483	-6.76057	-6.47786	-9.11804	-10.2857	-6.7209	-6.4344	-9.06867	-10.2512			0.177704	0.262548	0.239786	0.157754	0.021802	0.0275747	0.0267813	0.0203462	0.0614682	0.0710318	0.0761486	0.0548165
CO + H2O → CO2 + H2	-9.96174	-9.62023	-10.6503	-10.8037	-9.9593	-9.63339	-10.6644	-10.8039	-9.92766	-9.58886	-10.6197	-10.774			0.0148498	0.00273431	0.001197	0.0143391	0.0124117	0.0158967	0.0129864	0.014559	0.0192369	0.0286295	0.0317237	0.0153914
CH3OH + HCl → CH3Cl + H2O	-7.83578	-7.79347	-8.43925	-8.18991	-7.91599	-7.9121	-8.54962	-8.26346	-7.88689	-7.8769	-8.51472	-8.23963			0.0424806	0.0531023	0.0572345	0.0412279	0.0377309	0.0655357	0.0531424	0.0323245	0.00863031	0.0303346	0.0182402	0.00849941
H2O + CO → HCOOH	-11.0544	-10.458	-13.9671	-15.2687	-11.1775	-10.6417	-14.1424	-15.376	-11.1308	-10.5956	-14.0812	-15.3333			0.121519	0.180293	0.176555	0.105301	0.00165241	0.00336947	0.00132332	0.00192562	0.0450626	0.0427244	0.0625082	0.040782
CH3OH + H2S → CH3SH + H2O	-10.4581	-10.4043	-11.5888	-11.2779	-10.5418	-10.5281	-11.7034	-11.3559	-10.5183	-10.4997	-11.6748	-11.3365			0.0619198	0.087648	0.0849519	0.058309	0.0217052	0.0361273	0.0296217	0.019696	0.0017016	0.00773382	0.00103329	0.000277175
CS2 + 2 H2O → CO2 + 2 H2S	-11.4402	-13.5333	-11.1257	-12.566	-10.9931	-12.8776	-10.518	-12.1441	-11.1904	-13.1571	-10.7945	-12.3284			0.469223	0.65281	0.623848	0.440312	0.022196	0.00291029	0.0161024	0.018373	0.219499	0.276601	0.292586	0.202693
C2H6 + H2 → 2 CH4	-19.1063	-18.4894	-18.2316	-18.4874	-19.1037	-18.4913	-18.2293	-18.4876	-19.1122	-18.4952	-18.2375	-18.4933			0.00932373	0.0175226	0.0105261	0.00919966	0.01192	0.015647	0.0128706	0.0089203	0.00342134	0.011745	0.00463321	0.00324163
HNCO+ H2O → CO2 + NH3	-20.5284	-20.9086	-20.7895	-20.7382	-20.4974	-20.8647	-20.7475	-20.71	-20.5075	-20.8737	-20.7593	-20.7178			0.0418595	0.0553555	0.053719	0.0403176	0.0109022	0.0115096	0.0116936	0.012167	0.0209548	0.020483	0.0234673	0.019993
CH4 + Cl2 → CH3Cl+ HCl	-23.7314	-23.6678	-25.375	-25.0679	-23.4657	-23.2934	-25.0099	-24.8141	-23.5883	-23.445	-25.1823	-24.9323			0.300663	0.383985	0.40014	0.287861	0.0349065	0.00960428	0.0350766	0.034029	0.157568	0.161216	0.20749	0.152173
Cl2 + F2 → 2 ClF	-29.8599	-28.1205	-29.5983	-29.3955	-29.7337	-27.8954	-29.3809	-29.2588	-29.869	-28.0896	-29.5716	-29.3853			0.195952	0.296081	0.296996	0.207333	0.0697931	0.0709884	0.0795614	0.0706281	0.205019	0.265212	0.270238	0.197167
CO+ Cl2 → COCl2	-29.6586	-28.8632	-34.5735	-34.943	-29.5695	-28.7395	-34.4565	-34.8481	-29.5919	-28.774	-34.4906	-34.8714			0.152467	0.1961	0.198144	0.15727	0.0633546	0.0723942	0.081104	0.0623368	0.0857829	0.106974	0.115286	0.0856933
CO2 + 3 H2 → CH3OH + H2O	-26.0671	-25.3903	-31.1154	-33.1372	-26.3781	-25.8259	-31.5132	-33.4124	-26.3344	-25.7852	-31.4565	-33.3717			0.360223	0.4985	0.453651	0.32255	0.0492233	0.0628718	0.0558345	0.0473201	0.0929689	0.103558	0.112529	0.088085
HCHO+ H2 → CH3OH	-29.4242	-28.7676	-32.8606	-33.7927	-29.5768	-28.9815	-33.0596	-33.9307	-29.5411	-28.9397	-33.0076	-33.8945			0.167669	0.233217	0.215062	0.150457	0.0150096	0.0194004	0.0160669	0.0124149	0.0507376	0.0611558	0.0681038	0.0486599
CO + 2 H2 → CH3OH	-36.0289	-35.0105	-41.7656	-43.9409	-36.3374	-35.4593	-42.1776	-44.2164	-36.262	-35.3741	-42.0762	-44.1457			0.345373	0.495766	0.454848	0.308211	0.0368116	0.0469751	0.0428482	0.032761	0.112206	0.132188	0.144252	0.103476
C2H4 + H2 → C2H6	-40.1785	-40.0729	-43.9998	-44.8152	-40.2741	-40.2034	-44.1215	-44.8978	-40.2633	-40.2012	-44.1098	-44.8888			0.0903786	0.126251	0.117271	0.0791315	0.00523824	0.00430297	0.00434727	0.0035061	0.00562429	0.00201198	0.00731516	0.0055424
SO3 + CO → SO2 + CO2	-47.2056	-46.1507	-45.4574	-45.5273	-47.0248	-45.9299	-45.2347	-45.3498	-47.0558	-45.9542	-45.273	-45.3782			0.00961263	0.0269625	0.0587196	0.00117735	0.190407	0.193812	0.163968	0.178619	0.159426	0.169539	0.125718	0.150269
H2 + Cl2 → 2 HCl	-46.3399	-45.6839	-47.7573	-47.7346	-46.0488	-45.2749	-47.3532	-47.461	-46.2179	-45.4832	-47.5845	-47.6191			0.271645	0.333219	0.370383	0.2616	0.0193706	0.0757507	0.0337201	0.0120153	0.14972	0.13253	0.197552	0.146065
C2H2 + H2 → C2H4	-49.4533	-49.269	-52.2345	-53.8963	-49.5112	-49.3535	-52.3144	-53.9491	-49.5386	-49.4071	-52.3527	-53.9727			0.0640546	0.0937212	0.0886981	0.0586895	0.00615472	0.00926182	0.0088172	0.00586024	0.021232	0.0443492	0.0295066	0.017748
SO2 + H2O2 → SO3 + H2O	-51.0769	-49.6658	-56.0146	-55.7558	-51.4727	-50.2225	-56.5341	-56.1325	-51.4512	-50.2201	-56.5138	-56.1152			0.21677	0.37861	0.366359	0.202368	0.178993	0.178094	0.153148	0.174314	0.15757	0.175718	0.132856	0.157085
CO+ 3 H2 → CH4 + H2O	-66.4731	-64.8201	-72.5873	-74.7975	-66.8366	-65.353	-73.0706	-75.1267	-66.7785	-65.2892	-72.9932	-75.0721			0.416872	0.599633	0.541839	0.3757	0.0533578	0.0667944	0.0585025	0.0464808	0.111424	0.130539	0.135951	0.101085
HCN+ 3 H2 → CH4 + NH3	-78.1615	-76.5185	-84.2371	-87.2774	-78.4888	-76.9874	-84.6655	-87.5748	-78.4718	-76.9821	-84.6403	-87.5544			0.368101	0.518462	0.471426	0.329995	0.0408833	0.0495139	0.0430639	0.0326239	0.0578831	0.0548083	0.0682261	0.0530354
H2O2 + H2 → 2 H2O	-88.3208	-86.1962	-90.8218	-90.4793	-88.5382	-86.519	-91.1044	-90.6784	-88.5794	-86.5854	-91.1671	-90.7194			0.241232	0.354382	0.306442	0.217884	0.0238255	0.031615	0.0238063	0.0188645	0.0173811	0.0348082	0.0388619	0.0222077
CO+ H2O2 → CO2 + H2O	-98.2825	-95.8165	-101.472	-101.283	-98.4975	-96.1524	-101.769	-101.482	-98.507	-96.1743	-101.787	-101.493			0.226383	0.351648	0.307639	0.203545	0.0114138	0.0157183	0.0108199	0.00430543	0.00185585	0.00617868	0.00713817	0.00681633
2 NH3 + 3 Cl2 → N2 + 6 HCl	-97.954	-98.6567	-96.6592	-93.5783	-96.5987	-96.7394	-94.8161	-92.3193	-97.1581	-97.413	-95.5764	-92.842			1.32818	1.72827	1.77143	1.24608	0.0270919	0.188995	0.0715859	0.012899	0.532274	0.484625	0.688678	0.509854
3 N2H4 → 4 NH3 + N2	-104.873	-104.628	-99.8366	-96.3395	-104.657	-104.327	-99.5314	-96.145	-104.749	-104.416	-99.6562	-96.2326			0.199399	0.2834	0.290398	0.179787	0.0161868	0.0185314	0.0148199	0.0146416	0.0753311	0.0706286	0.10997	0.0729342
H2 + F2 → 2 HF	-137.176	-133.305	-141.521	-140.884	-137.502	-133.797	-141.951	-141.182	-137.533	-133.844	-142	-141.214			0.325958	0.489898	0.424584	0.293829	5.7821e-05	0.00269643	0.00619776	0.00428537	0.031287	0.0493767	0.0550207	0.0356761
CH4 + 4 H2O2 → CO2 + 6 H2O	-296.772	-289.585	-301.35	-297.924	-297.275	-290.356	-302.011	-298.391	-297.467	-290.641	-302.295	-298.58			0.533208	0.81516	0.685128	0.481497	0.0295324	0.0437689	0.0237362	0.014418	0.161711	0.241143	0.259674	0.174524
2 NH3 + 3 F2 → N2 + 6 HF	-370.461	-361.519	-377.949	-373.027	-370.957	-362.307	-378.611	-373.483	-371.103	-362.495	-378.824	-373.626			0.464626	0.741081	0.613468	0.420201	0.0311934	0.0463462	0.0481677	0.036003	0.176976	0.235165	0.261085	0.178687
MAE															0.257773	0.366299	0.34573	0.237569	0.0372545	0.0495002	0.0407041	0.0338085	0.0979983	0.112536	0.126635	0.0947314
RMS															0.361818	0.5015	0.481331	0.335248	0.0579959	0.0725394	0.0567895	0.054808	0.145107	0.156026	0.187826	0.139913
MAX															1.32818	1.72827	1.77143	1.24608	0.190407	0.193812	0.163968	0.178619	0.532274	0.484625	0.688678	0.509854
															B2GPPLYP	revDSD-PBEP86	PBE0-2	PBE-QIDH	B2GPPLYP	revDSD-PBEP86	PBE0-2	PBE-QIDH	B2GPPLYP	revDSD-PBEP86	PBE0-2	PBE-QIDH
															DH				DH-F12				DBBSC-DH
Open-shell reaction energies (kcal/mol)
HCl + H → Cl + H2	-1.09191	-1.35277	2.96184	2.56291	-1.01993	-1.26514	3.058	2.63039	-1.02827	-1.25794	3.04646	2.62247			0.0259085	0.0419284	0.049669	0.0217171	0.0460708	0.0457021	0.0464891	0.0457621	0.0377369	0.0529022	0.0349467	0.037841
H2O + F2 → 2 HF + O	-12.9681	-8.98759	-14.9074	-16.1649	-12.5773	-8.37754	-14.3619	-15.7998	-12.6113	-8.41365	-14.415	-15.8326			0.394932	0.622399	0.548902	0.371944	0.0041616	0.0123521	0.00334645	0.00677871	0.0381097	0.0484601	0.0564679	0.0396498
CH4 + OH → CH3 + H2O	-13.1894	-12.8529	-13.9734	-12.8749	-13.3579	-13.0954	-14.204	-13.0329	-13.3786	-13.1422	-14.2282	-13.0517			0.172529	0.248508	0.230272	0.16011	0.00411804	0.00607927	0.00030055	0.00209042	0.0165925	0.0407227	0.0245348	0.0166863
OH + H2 → H2O + H	-17.4736	-16.9354	-21.227	-19.7918	-17.6113	-17.1203	-21.4159	-19.9203	-17.6536	-17.2127	-21.4693	-19.9594			0.142194	0.193913	0.189082	0.131621	0.00454303	0.00900975	0.000178968	0.00306949	0.0378057	0.0834153	0.0531679	0.0359643
CO + OH → CO2 + H	-27.4354	-26.5556	-31.8773	-30.5955	-27.5706	-26.7537	-32.0803	-30.7243	-27.5813	-26.8016	-32.089	-30.7334			0.127344	0.191179	0.190279	0.117282	0.00786867	0.00688695	0.0128074	0.0114895	0.0185687	0.0547858	0.0214442	0.0205729
CH3 + Cl2 → CH3Cl +Cl	-29.1075	-29.103	-29.6667	-29.4219	-28.739	-28.5834	-29.1638	-29.0711	-28.8916	-28.7735	-29.3769	-29.2175			0.356907	0.480508	0.490999	0.338067	0.0115893	0.0390283	0.0118919	0.0127122	0.141044	0.151007	0.201176	0.13361
S + 2 HCl → H2S + Cl2	-27.9995	-29.1594	-29.3357	-29.4031	-28.7524	-30.2883	-30.3616	-30.1037	-28.5109	-29.9605	-30.035	-29.8784			0.680302	1.01359	0.944517	0.6362	0.0725848	0.115374	0.0813966	0.0644001	0.168956	0.212476	0.245274	0.160889
2 NO + O2 → 2 NO2	-35.7759	-39.8988	-38.9599	-38.4453	-36.282	-40.6888	-39.6669	-38.9154	-36.2523	-40.6608	-39.6222	-38.8852			0.515122	0.79352	0.710917	0.476518	0.00908312	0.00361366	0.00389517	0.00637386	0.0386955	0.0316098	0.048588	0.0366398
N + O2 → NO + O	-33.2508	-39.1483	-31.3226	-32.9878	-33.715	-39.9482	-31.9578	-33.419	-33.7336	-39.919	-31.9983	-33.4375			0.41874	0.735341	0.58067	0.387784	0.0455263	0.0645415	0.0544819	0.0434217	0.0641401	0.0353032	0.0949999	0.0619388
4 HCl+ O2 → 2 H2O + 2 Cl2	-34.5229	-39.3092	-36.4069	-37.3083	-35.8229	-41.2359	-38.1919	-38.5235	-35.5394	-40.9079	-37.8112	-38.2589			1.24585	1.75235	1.68651	1.17302	0.0540497	0.174323	0.098453	0.0421518	0.229444	0.15369	0.28226	0.22248
NO+ H2O2 → NO2 + H2O	-42.6074	-40.8071	-44.3409	-43.3132	-42.7189	-40.9705	-44.4887	-43.4133	-42.7179	-40.9786	-44.4881	-43.4135			0.147511	0.208185	0.189031	0.131233	0.0360213	0.0448324	0.0412602	0.031112	0.036964	0.0366816	0.0418538	0.0309371
2 NO → N2 + O2	-43.0475	-39.0754	-43.6524	-41.236	-42.9643	-38.9389	-43.5358	-41.1571	-42.9182	-38.8704	-43.4682	-41.1149			0.070908	0.115321	0.103387	0.0652143	0.012317	0.0211921	0.013217	0.0137595	0.0584279	0.0896836	0.0808792	0.0559143
2 H2O2 → 2 H2O + O2	-49.4389	-41.7154	-49.7219	-48.1811	-49.1558	-41.2522	-49.3105	-47.9112	-49.1836	-41.2965	-49.354	-47.9418			0.2201	0.377149	0.332855	0.214053	0.0629594	0.0860512	0.0786253	0.0558501	0.0352326	0.0417534	0.0351196	0.0252344
Cl2 + H → HCl + Cl	-47.4318	-47.0367	-44.7955	-45.1717	-47.0688	-46.5401	-44.2952	-44.8306	-47.2462	-46.7411	-44.538	-44.9966			0.297553	0.375148	0.420052	0.283317	0.0654414	0.121453	0.0802092	0.0577774	0.111983	0.0796278	0.162605	0.108224
2 SO2 + O2 → 2 SO3	-52.7149	-57.6162	-62.3073	-63.3305	-53.7895	-59.1928	-63.7577	-64.3537	-53.7189	-59.1437	-63.6737	-64.2887			0.65364	1.13437	1.06557	0.618789	0.420946	0.442238	0.384922	0.404477	0.350373	0.393189	0.300832	0.339405
Cl + OH → HOCl	-59.4615	-60.5276	-62.2082	-60.4035	-59.9514	-61.242	-62.8756	-60.8542	-59.8549	-61.1392	-62.738	-60.763			0.406714	0.608651	0.570194	0.371124	0.0832623	0.105777	0.0972353	0.0795817	0.0132926	0.00294499	0.0403513	0.0116611
H2S + F2 → S + 2 HF	-62.8362	-58.4614	-64.4276	-63.7465	-62.7003	-58.234	-64.2366	-63.6177	-62.804	-58.4003	-64.3808	-63.7163			0.0826992	0.190468	0.14955	0.080772	0.0531564	0.0369265	0.0414787	0.0480994	0.0505238	0.129322	0.102743	0.0505006
2 NH2 → N2H4	-74.3798	-74.9486	-78.3722	-76.8323	-74.7877	-75.5685	-78.9374	-77.2065	-74.7468	-75.5357	-78.8785	-77.1685			0.398534	0.614194	0.553016	0.364486	0.00933502	0.00565987	0.0120979	0.00973682	0.0315539	0.0271436	0.0468009	0.028299
NO + N → O + N2	-76.2983	-78.2237	-74.975	-74.2238	-76.6793	-78.8871	-75.4936	-74.5761	-76.6518	-78.7894	-75.4664	-74.5524			0.347832	0.620019	0.477283	0.322569	0.0332093	0.0433494	0.0412649	0.0296622	0.00571218	0.0543804	0.0141207	0.00602449
O + 2 HCl → H2O + Cl2	-77.8676	-78.6332	-78.8559	-76.9847	-78.8754	-80.1448	-80.2363	-77.9216	-78.7036	-79.9471	-80.0007	-77.762			0.992535	1.44552	1.34387	0.927372	0.0152668	0.0660951	0.0365714	0.00952197	0.156542	0.131613	0.198999	0.150039
2 SiH3 → Si2H6	-77.9852	-78.7042	-80.0297	-79.5753	-78.4043	-79.3777	-80.6102	-79.9561	-78.2647	-79.1509	-80.4195	-79.8278			0.38564	0.635004	0.541005	0.345732	0.0334477	0.0384828	0.039501	0.0350652	0.106175	0.188366	0.151217	0.0932211
CH3 + SH → CH3SH	-80.0086	-80.9244	-84.1805	-83.2376	-80.3607	-81.455	-84.6591	-83.5584	-80.2886	-81.3668	-84.5652	-83.494			0.290749	0.458914	0.412824	0.266333	0.0613534	0.0717255	0.0657225	0.0544594	0.0108015	0.0164587	0.0281442	0.00993985
SO2 + O → SO3	-86.9636	-87.7867	-91.806	-89.9957	-87.8587	-89.1233	-93.0192	-90.8367	-87.7933	-89.065	-92.932	-90.7769			0.696428	1.13652	1.0334	0.650256	0.198715	0.200053	0.179806	0.190685	0.133366	0.141826	0.0925469	0.130904
CS + O → CO + S	-89.544	-89.9319	-89.433	-88.0343	-89.5591	-89.9448	-89.4492	-88.0413	-89.7397	-90.2408	-89.6975	-88.2122			0.053429	0.0566562	0.0498778	0.0468406	0.0383795	0.0438015	0.0336723	0.0398706	0.142275	0.252264	0.214665	0.131036
CH3 + Cl → CH3Cl	-88.7403	-89.4702	-92.8574	-91.8439	-89.1532	-90.0916	-93.4224	-92.2203	-89.0496	-89.9627	-93.2859	-92.1275			0.31835	0.501348	0.457123	0.290713	0.0945182	0.120034	0.107911	0.0856927	0.00907305	0.0088864	0.0286058	0.00712541
CH3OH + O → HCHO + H2O	-94.7832	-95.5495	-93.7526	-90.9266	-95.3474	-96.4383	-94.5299	-91.4519	-95.3804	-96.4906	-94.5777	-91.4866			0.553221	0.879079	0.758423	0.515316	0.0109059	0.00974475	0.0189182	0.00992153	0.0439148	0.0620724	0.0666567	0.0446862
CH3 + OH → CH3OH	-99.4701	-99.9649	-102.683	-100.883	-99.8684	-100.565	-103.231	-101.247	-99.8446	-100.556	-103.194	-101.225			0.392155	0.60023	0.539301	0.359389	0.00617343	0.000213158	0.00810047	0.00453664	0.0176346	0.00870791	0.0286247	0.0175016
NH + H → NH2	-99.715	-100.467	-98.729	-98.4865	-100.233	-101.29	-99.4289	-98.9623	-100.177	-101.189	-99.3572	-98.9118			0.519787	0.826666	0.699325	0.476392	0.0018809	0.00367269	0.000609414	0.000624362	0.0573595	0.10504	0.0711228	0.0511677
Si + 2 H2 → SiH4	-107.648	-107.531	-110.372	-110.743	-108.071	-108.215	-110.961	-111.144	-107.977	-108.054	-110.84	-111.058			0.318421	0.581875	0.481676	0.293832	0.104825	0.101451	0.107698	0.107556	0.010802	0.0590565	0.0138811	0.0212939
CS + S → CS2	-112.537	-111.388	-116.53	-115.828	-113.204	-112.407	-117.436	-116.448	-113.013	-112.13	-117.177	-116.272			0.604228	0.955167	0.849705	0.556242	0.0623684	0.063907	0.0557133	0.0635783	0.128112	0.213775	0.203641	0.112724
NH2 + H → NH3	-115.591	-115.69	-116.107	-115.259	-116.013	-116.343	-116.679	-115.646	-115.964	-116.271	-116.612	-115.601			0.427473	0.663689	0.577356	0.391032	0.00590265	0.0106809	0.00479782	0.00399696	0.0550099	0.08289	0.072138	0.0491132
2 H2 + O2 → 2 H2O	-127.203	-130.677	-131.922	-132.778	-127.921	-131.786	-132.898	-133.446	-127.975	-131.874	-132.98	-133.497			0.702565	1.08591	0.94574	0.649821	0.0153085	0.0228213	0.0310127	0.0181212	0.0699948	0.11137	0.112843	0.0696498
CO2 + C → 2 CO	-127.408	-128.923	-126.057	-124.066	-127.702	-129.4	-126.449	-124.338	-127.72	-129.408	-126.481	-124.357			0.258283	0.43432	0.352448	0.241805	0.0359961	0.0425373	0.0392454	0.0293653	0.0537535	0.0505465	0.0709303	0.0491689
CO + O → CO2	-134.169	-133.937	-137.263	-135.523	-134.884	-135.053	-138.254	-136.187	-134.849	-135.019	-138.205	-136.155			0.70604	1.10956	0.974683	0.651433	0.00830791	0.00624103	0.0158377	0.0120657	0.0260597	0.0277129	0.0331708	0.019365
C + H2O → CO + H2	-137.369	-138.543	-136.708	-134.87	-137.661	-139.033	-137.114	-135.142	-137.647	-138.997	-137.1	-135.131			0.243433	0.431586	0.353645	0.227466	0.0484078	0.058434	0.0522318	0.0439243	0.0345166	0.021917	0.0392066	0.0337775
N2H4 + O2 → N2 + 2 H2O	-134.783	-139.957	-134.125	-131.807	-135.108	-140.504	-134.58	-132.118	-135.228	-140.655	-134.748	-132.231			0.293933	0.505705	0.408752	0.282369	0.0305929	0.0421487	0.045789	0.0286719	0.150515	0.192936	0.213515	0.141734
2 NH → N2 + H2	-173.234	-176.405	-173.01	-167.804	-173.938	-177.554	-173.981	-168.454	-173.922	-177.505	-173.96	-168.442			0.677679	1.12254	0.936278	0.626072	0.0262624	0.0257341	0.0349884	0.0241734	0.0101188	0.0224904	0.0137493	0.0118022
C + S2 → CS2	-180.479	-182.022	-184.078	-182.143	-181.108	-183.034	-184.939	-182.733	-181.038	-182.894	-184.849	-182.671			0.512175	0.880264	0.72476	0.474045	0.116961	0.132371	0.13607	0.115556	0.0472937	0.00784087	0.0455154	0.0530063
2 CO+ 2 NO → N2 + 2 CO2	-190.174	-188.993	-196.875	-195.621	-190.803	-189.991	-197.763	-196.21	-190.749	-189.922	-197.688	-196.16			0.601957	0.965123	0.844746	0.555929	0.0278148	0.0334226	0.0437685	0.0334797	0.026907	0.0355729	0.0314833	0.0170472
CH4 + 2 O2 → CO2 + 2 H2O	-197.894	-206.154	-201.906	-201.561	-198.964	-207.852	-203.391	-202.568	-199.1	-208.048	-203.587	-202.696			0.973408	1.56946	1.35084	0.909603	0.0963864	0.128334	0.133514	0.0972822	0.232176	0.324649	0.329914	0.224993
4 NH3 + 5 O2 → 4 NO + 6H2O	-213.382	-237.09	-215.234	-216.609	-214.737	-239.309	-217.136	-217.895	-215.098	-239.809	-217.65	-218.231			1.22301	2.03116	1.72343	1.15732	0.132599	0.187362	0.178621	0.128176	0.49307	0.687546	0.692335	0.464096
2 NH3 + 2 NO + O → 2 N2 + 3 H2O	-253.392	-255.675	-255.574	-249.107	-254.261	-257.059	-256.78	-249.921	-254.319	-257.138	-256.856	-249.978			0.839298	1.35428	1.15555	0.789094	0.0299076	0.0302304	0.0502215	0.0250153	0.0878591	0.109638	0.12654	0.0814209
C + O2 → CO2	-274.534	-278.841	-279.279	-278.452	-275.541	-280.453	-280.676	-279.391	-275.55	-280.46	-280.7	-279.402			0.931148	1.51476	1.30058	0.862948	0.0761279	0.097152	0.0962309	0.0766045	0.0852744	0.104657	0.120326	0.088036
CS2 + 3 O2 → CO2 + 2 SO2	-272.573	-286.777	-278.258	-276.551	-274.426	-289.474	-280.715	-278.32	-274.627	-289.846	-281.019	-278.509			1.14848	1.93767	1.78326	1.0978	0.704201	0.759629	0.674048	0.671203	0.904699	1.13217	0.978016	0.860307
CH4 + 4 NO → 2 N2 + CO2 + 2 H2O	-283.989	-284.305	-289.211	-284.033	-284.892	-285.73	-290.462	-284.882	-284.936	-285.789	-290.523	-284.926			0.831592	1.33882	1.14406	0.779175	0.0717523	0.0859495	0.10708	0.0697631	0.115321	0.145282	0.168155	0.113165
CH4 + NH3 + 3 O → HCN + 3 H2O	-294.461	-296.433	-295.603	-286.88	-296.284	-299.272	-298.103	-288.573	-296.293	-299.309	-298.115	-288.589			1.79457	2.81843	2.44903	1.66732	0.028572	0.0205469	0.0516178	0.0251438	0.0374148	0.0575581	0.0638846	0.0411144
2 C + H2 → C2H2	-298.947	-298.896	-304.124	-302.137	-300.106	-300.724	-305.703	-303.202	-299.937	-300.469	-305.487	-303.052			1.15685	1.82494	1.57447	1.05931	0.00293648	0.00388519	0.00479908	0.00616147	0.166001	0.251861	0.211046	0.143579
4 NH3 + 3 O2 → 2 N2 + 6 H2O	-299.477	-315.241	-302.539	-299.082	-300.666	-317.187	-304.208	-300.209	-300.934	-317.55	-304.586	-300.461			1.0812	1.80052	1.51665	1.02689	0.107965	0.144977	0.152187	0.100657	0.376214	0.508179	0.530576	0.352268
MAE															0.546528	0.870468	0.765949	0.509243	0.0672933	0.0820006	0.0752049	0.0641496	0.109863	0.141291	0.142492	0.104287
RMS															0.662653	1.0544	0.927068	0.618723	0.132897	0.14882	0.132864	0.126999	0.188495	0.241319	0.229118	0.178917
MAX															1.79457	2.81843	2.44903	1.66732	0.704201	0.759629	0.674048	0.671203	0.904699	1.13217	0.978016	0.860307
															B2GPPLYP	revDSD-PBEP86	PBE0-2	PBE-QIDH	B2GPPLYP	revDSD-PBEP86	PBE0-2	PBE-QIDH	B2GPPLYP	revDSD-PBEP86	PBE0-2	PBE-QIDH
															DH				DH-F12				DBBSC-DH

## Sheet: a5Z
	B2GPPLYP		revDSD-PBEP86		PBE0-2		PBE-QIDH
	KS energy (a.u.)	DH correlation energy (a.u.)	KS energy (a.u.)	DH correlation energy (a.u.)	KS energy (a.u.)	DH correlation energy (a.u.)	KS energy (a.u.)	DH correlation energy (a.u.)
F2	-199.257	-0.240549	-199.071	-0.305497	-199.088	-0.315858	-199.194	-0.218062
Cl2	-919.908	-0.180295	-919.55	-0.230784	-919.611	-0.235836	-919.802	-0.16366
ClF	-559.608	-0.208618	-559.335	-0.265574	-559.375	-0.273792	-559.523	-0.189396
ClO	-534.959	-0.187176	-534.703	-0.235458	-534.742	-0.241893	-534.883	-0.169128
Si2	-578.468	-0.0877409	-578.181	-0.112371	-578.224	-0.111964	-578.374	-0.07901
NH	-55.1338	-0.0635605	-55.072	-0.0821026	-55.0846	-0.0835577	-55.1189	-0.057659
CH	-38.4062	-0.0472402	-38.3542	-0.066691	-38.3648	-0.0616767	-38.392	-0.0428383
S2	-795.933	-0.156019	-795.6	-0.193743	-795.653	-0.202893	-795.833	-0.141319
OH	-75.6261	-0.0920888	-75.5468	-0.119345	-75.5591	-0.121368	-75.604	-0.0835497
HCl	-460.571	-0.0951115	-460.389	-0.123681	-460.422	-0.124866	-460.52	-0.0864477
P2	-682.279	-0.134605	-681.967	-0.170863	-682.015	-0.172627	-682.181	-0.121355
O2	-150.074	-0.216617	-149.919	-0.259215	-149.932	-0.282612	-150.026	-0.195851
SO	-473.027	-0.186157	-472.783	-0.228342	-472.816	-0.24205	-472.952	-0.16839
SiH2(3B1)	-290.387	-0.0422495	-290.241	-0.0577694	-290.269	-0.054759	-290.346	-0.0383029
HF	-100.319	-0.124214	-100.223	-0.157567	-100.236	-0.164157	-100.292	-0.112771
NO	-129.673	-0.187997	-129.533	-0.234047	-129.549	-0.244489	-129.633	-0.169985
SiH2(1A1)	-290.411	-0.0506139	-290.258	-0.0741346	-290.285	-0.06585	-290.365	-0.0459956
PH2	-342.292	-0.0649933	-342.131	-0.0892524	-342.16	-0.0849059	-342.247	-0.0591011
HOCl	-535.605	-0.204119	-535.345	-0.26011	-535.386	-0.267128	-535.532	-0.185035
CS	-435.913	-0.143855	-435.696	-0.182175	-435.73	-0.185213	-435.849	-0.129909
CN	-92.5189	-0.155427	-92.4068	-0.19199	-92.4206	-0.1975	-92.4884	-0.139243
CH2(1A1)	-39.0438	-0.0628704	-38.9866	-0.0884823	-38.9994	-0.0821924	-39.0327	-0.0570287
NH2	-55.7716	-0.0843584	-55.7032	-0.110983	-55.7171	-0.11075	-55.7595	-0.076461
SH2	-399.163	-0.0885368	-398.989	-0.117872	-399.021	-0.115908	-399.117	-0.0804947
CH2(3B1)	-39.0693	-0.0540699	-39.0185	-0.0705626	-39.033	-0.0708437	-39.0642	-0.0490178
SiO	-364.42	-0.158556	-364.194	-0.199679	-364.223	-0.205107	-364.344	-0.143171
N2	-109.327	-0.173695	-109.2	-0.217614	-109.216	-0.225378	-109.292	-0.156917
SiH3	-291.027	-0.053755	-290.873	-0.07748	-290.904	-0.0701809	-290.986	-0.0489248
H2O	-76.2993	-0.118744	-76.2144	-0.151993	-76.2279	-0.156129	-76.2813	-0.107604
PH3	-342.918	-0.0781439	-342.752	-0.108266	-342.784	-0.102228	-342.876	-0.0711702
CO	-113.123	-0.164145	-112.994	-0.206882	-113.011	-0.21371	-113.086	-0.148557
SO2	-548.166	-0.310038	-547.841	-0.384492	-547.884	-0.402714	-548.071	-0.280477
H2O2	-151.297	-0.227203	-151.134	-0.288818	-151.154	-0.297523	-151.256	-0.205677
HCO	-113.647	-0.171593	-113.516	-0.215793	-113.534	-0.223229	-113.614	-0.155163
NH3	-56.4343	-0.105399	-56.3606	-0.137738	-56.3767	-0.138386	-56.4265	-0.0955319
CH3	-39.7384	-0.0713715	-39.6798	-0.0966831	-39.6962	-0.0938094	-39.7346	-0.064812
HCN	-93.2306	-0.159443	-93.1127	-0.20208	-93.1307	-0.206807	-93.2032	-0.144093
SiH4	-291.668	-0.065061	-291.509	-0.0956795	-291.542	-0.0853158	-291.628	-0.0593257
H2CO	-114.288	-0.180522	-114.153	-0.231285	-114.175	-0.235972	-114.259	-0.163604
CO2	-188.272	-0.277962	-188.066	-0.344864	-188.092	-0.362156	-188.217	-0.251507
CH3Cl	-499.776	-0.171564	-499.537	-0.223807	-499.586	-0.225022	-499.723	-0.155828
C2H2	-77.1485	-0.141724	-77.0404	-0.182438	-77.0616	-0.184082	-77.1298	-0.128202
CH4	-40.4007	-0.0876603	-40.3368	-0.119138	-40.3558	-0.115279	-40.4005	-0.0796895
N2H4	-111.633	-0.197959	-111.493	-0.255312	-111.521	-0.259637	-111.615	-0.179391
CH3SH	-438.371	-0.165952	-438.141	-0.21871	-438.189	-0.217376	-438.324	-0.150756
CH3OH	-115.494	-0.192989	-115.352	-0.250235	-115.381	-0.253571	-115.473	-0.175138
Si2H6	-582.164	-0.121457	-581.854	-0.17384	-581.917	-0.158972	-582.086	-0.110749
C2H4	-78.3897	-0.150516	-78.2753	-0.198443	-78.3033	-0.196961	-78.3792	-0.136592
C2H6	-79.6112	-0.164108	-79.4911	-0.218957	-79.5261	-0.215676	-79.6099	-0.149165
F	-99.6263	-0.0925741	-99.5367	-0.119487	-99.55	-0.123017	-99.5953	-0.0842497
C	-37.7894	-0.0315481	-37.7438	-0.0426385	-37.7531	-0.0412303	-37.7734	-0.0286468
H	-0.499109	0	-0.499128	0	-0.50164	0	-0.501994	0
Cl	-459.92	-0.076509	-459.742	-0.100158	-459.772	-0.100421	-459.863	-0.0695274
N	-54.522	-0.043727	-54.4683	-0.0521724	-54.4808	-0.0577627	-54.5059	-0.0397735
O	-74.9817	-0.0666629	-74.9095	-0.0854486	-74.9218	-0.0883001	-74.9571	-0.0606242
P	-341.076	-0.0384475	-340.928	-0.0473621	-340.954	-0.0500755	-341.028	-0.03489
Si	-289.193	-0.0271734	-289.051	-0.0371077	-289.073	-0.0351555	-289.143	-0.0246362
S	-397.905	-0.0566408	-397.741	-0.0738572	-397.769	-0.0740092	-397.851	-0.051409
HCOOH	-189.435	-0.288076	-189.222	-0.362709	-189.255	-0.376898	-189.386	-0.261053
CS2	-833.965	-0.233156	-833.58	-0.290592	-833.642	-0.3016	-833.856	-0.210845
HNCO	-168.373	-0.265936	-168.178	-0.331769	-168.206	-0.346286	-168.328	-0.24059
COCl2	-1033.06	-0.357295	-1032.58	-0.447821	-1032.66	-0.466444	-1032.93	-0.323963
SO3	-623.245	-0.417475	-622.844	-0.516362	-622.899	-0.543697	-623.134	-0.377944
SH	-398.527	-0.0723895	-398.357	-0.0963121	-398.387	-0.0946843	-398.477	-0.0657498
NO2	-204.717	-0.317754	-204.499	-0.389457	-204.52	-0.411669	-204.658	-0.286857
H2	-1.15726	-0.0136806	-1.15001	-0.0221515	-1.15311	-0.0180415	-1.15925	-0.0124561

## Sheet: a6Z
	B2GPPLYP		revDSD-PBEP86		PBE0-2		PBE-QIDH
	KS energy (a.u.)	DH correlation energy (a.u.)	KS energy (a.u.)	DH correlation energy (a.u.)	KS energy (a.u.)	DH correlation energy (a.u.)	KS energy (a.u.)	DH correlation energy (a.u.)
F2	-199.257	-0.243359	-199.071	-0.309817	-199.088	-0.319737	-199.194	-0.220661
Cl2	-919.911	-0.182965	-919.552	-0.234823	-919.614	-0.239468	-919.805	-0.166125
ClF	-559.609	-0.21133	-559.337	-0.269715	-559.377	-0.277509	-559.524	-0.191902
ClO	-534.961	-0.189543	-534.705	-0.239047	-534.744	-0.245117	-534.884	-0.171313
Si2	-578.471	-0.088601	-578.183	-0.113716	-578.226	-0.113146	-578.376	-0.0798106
NH	-55.1339	-0.0641736	-55.0721	-0.0830402	-55.0847	-0.0844031	-55.119	-0.0582265
CH	-38.4063	-0.0476709	-38.3543	-0.0673654	-38.3649	-0.06227	-38.3921	-0.043237
S2	-795.936	-0.158234	-795.602	-0.197148	-795.655	-0.205919	-795.835	-0.143369
OH	-75.6262	-0.0931085	-75.5469	-0.12092	-75.5593	-0.122776	-75.6041	-0.0844933
HCl	-460.573	-0.0964179	-460.39	-0.125676	-460.423	-0.126646	-460.522	-0.087655
P2	-682.281	-0.13612	-681.969	-0.173242	-682.017	-0.17471	-682.183	-0.122761
O2	-150.074	-0.218643	-149.92	-0.262318	-149.932	-0.285405	-150.026	-0.197726
SO	-473.029	-0.188233	-472.784	-0.231538	-472.817	-0.244891	-472.954	-0.170308
SiH2(3B1)	-290.389	-0.0426188	-290.243	-0.0583471	-290.271	-0.0552656	-290.348	-0.0386464
HF	-100.32	-0.125659	-100.224	-0.159796	-100.237	-0.166154	-100.292	-0.114108
NO	-129.673	-0.189762	-129.533	-0.236766	-129.549	-0.246922	-129.633	-0.171617
SiH2(1A1)	-290.413	-0.0510752	-290.26	-0.074874	-290.286	-0.0664869	-290.366	-0.0464256
PH2	-342.293	-0.065674	-342.132	-0.0903273	-342.162	-0.0858432	-342.249	-0.0597344
HOCl	-535.607	-0.206513	-535.346	-0.263765	-535.387	-0.270404	-535.533	-0.187246
CS	-435.915	-0.145425	-435.697	-0.184617	-435.731	-0.187368	-435.85	-0.131363
CN	-92.5191	-0.156614	-92.4069	-0.193827	-92.4207	-0.199136	-92.4886	-0.140341
CH2(1A1)	-39.0439	-0.0633888	-38.9866	-0.0892997	-38.9995	-0.0829071	-39.0327	-0.0575089
NH2	-55.7717	-0.0850919	-55.7033	-0.112123	-55.7172	-0.111761	-55.7596	-0.0771399
SH2	-399.164	-0.0896301	-398.99	-0.119582	-399.023	-0.117408	-399.119	-0.0815093
CH2(3B1)	-39.0694	-0.0545091	-39.0186	-0.0712356	-39.0331	-0.0714477	-39.0642	-0.0494241
SiO	-364.422	-0.160089	-364.195	-0.202065	-364.224	-0.207225	-364.346	-0.14459
N2	-109.327	-0.175162	-109.2	-0.219886	-109.216	-0.2274	-109.292	-0.158275
SiH3	-291.028	-0.0542153	-290.875	-0.078216	-290.905	-0.0708152	-290.987	-0.0493529
H2O	-76.2995	-0.119863	-76.2145	-0.153727	-76.2281	-0.157675	-76.2815	-0.10864
PH3	-342.919	-0.0788936	-342.753	-0.109457	-342.785	-0.103262	-342.878	-0.0718677
CO	-113.123	-0.165698	-112.995	-0.209284	-113.011	-0.215852	-113.086	-0.149993
SO2	-548.169	-0.31336	-547.844	-0.389587	-547.887	-0.40729	-548.074	-0.283551
H2O2	-151.297	-0.229379	-151.134	-0.292175	-151.154	-0.300524	-151.256	-0.207689
HCO	-113.647	-0.173166	-113.516	-0.218222	-113.535	-0.225398	-113.614	-0.156618
NH3	-56.4344	-0.106225	-56.3608	-0.139028	-56.3768	-0.139526	-56.4266	-0.0962968
CH3	-39.7385	-0.0719231	-39.6799	-0.0975462	-39.6963	-0.0945698	-39.7347	-0.0653228
HCN	-93.2308	-0.160721	-93.1129	-0.204066	-93.1309	-0.208568	-93.2034	-0.145275
SiH4	-291.67	-0.0656014	-291.51	-0.0965493	-291.543	-0.0860621	-291.63	-0.0598276
H2CO	-114.288	-0.182163	-114.153	-0.233826	-114.175	-0.238235	-114.259	-0.165122
CO2	-188.272	-0.280635	-188.066	-0.348989	-188.093	-0.365842	-188.217	-0.253979
CH3Cl	-499.778	-0.173447	-499.539	-0.226693	-499.587	-0.227595	-499.725	-0.157567
C2H2	-77.1487	-0.142821	-77.0406	-0.184148	-77.0617	-0.185594	-77.13	-0.129218
CH4	-40.4008	-0.0882938	-40.3369	-0.120134	-40.3558	-0.116153	-40.4005	-0.0802766
N2H4	-111.633	-0.199565	-111.493	-0.257808	-111.522	-0.261852	-111.615	-0.180876
CH3SH	-438.372	-0.16763	-438.142	-0.221327	-438.19	-0.219679	-438.326	-0.152309
CH3OH	-115.494	-0.194698	-115.352	-0.252886	-115.381	-0.255927	-115.473	-0.176718
Si2H6	-582.167	-0.122534	-581.856	-0.175566	-581.919	-0.160456	-582.088	-0.111746
C2H4	-78.3899	-0.151662	-78.2755	-0.200233	-78.3035	-0.198539	-78.3794	-0.137651
C2H6	-79.6114	-0.165321	-79.4913	-0.220856	-79.5263	-0.217346	-79.6101	-0.150286
F	-99.6265	-0.0939101	-99.5369	-0.121543	-99.5502	-0.124863	-99.5955	-0.0854862
C	-37.7895	-0.0318735	-37.7439	-0.0431333	-37.7531	-0.0416787	-37.7734	-0.0289484
H	-0.499113	0	-0.499132	0	-0.501644	0	-0.501998	0
Cl	-459.921	-0.0777496	-459.743	-0.102043	-459.773	-0.102109	-459.865	-0.0706726
N	-54.5221	-0.0441911	-54.4684	-0.0528516	-54.4808	-0.0584029	-54.5059	-0.0402034
O	-74.9819	-0.067554	-74.9096	-0.0868072	-74.9219	-0.08953	-74.9572	-0.061449
P	-341.077	-0.038903	-340.929	-0.0480432	-340.954	-0.0506992	-341.029	-0.035313
Si	-289.194	-0.0274881	-289.052	-0.037595	-289.074	-0.0355882	-289.144	-0.0249301
S	-397.906	-0.0575643	-397.742	-0.0752759	-397.77	-0.0752713	-397.853	-0.0522639
HCOOH	-189.435	-0.290807	-189.222	-0.366926	-189.255	-0.380665	-189.387	-0.263578
CS2	-833.968	-0.235853	-833.583	-0.294765	-833.645	-0.30529	-833.858	-0.213339
HNCO	-168.373	-0.268311	-168.178	-0.335441	-168.207	-0.34956	-168.328	-0.242786
COCl2	-1033.07	-0.361452	-1032.58	-0.454165	-1032.66	-0.472125	-1032.93	-0.3278
SO3	-623.249	-0.422003	-622.848	-0.523277	-622.903	-0.549928	-623.138	-0.382132
SH	-398.528	-0.0734166	-398.359	-0.0979108	-398.388	-0.0960913	-398.478	-0.0667019
NO2	-204.718	-0.32061	-204.499	-0.393849	-204.52	-0.415606	-204.658	-0.289498
H2	-1.15728	-0.0137587	-1.15002	-0.0222797	-1.15312	-0.0181497	-1.15926	-0.0125287

## Sheet: a(5,6)Z
	B2GPPLYP			revDSD-PBEP86			PBE0-2			PBE-QIDH
627.509	KS energy (a.u.)	DH correlation energy (a.u.)	DH energy (a.u.)	KS energy (a.u.)	DH correlation energy (a.u.)	DH energy (a.u.)	KS energy (a.u.)	DH correlation energy (a.u.)	DH energy (a.u.)	KS energy (a.u.)	DH correlation energy (a.u.)	DH energy (a.u.)
F2	-199.257	-0.247219	-199.504	-199.071	-0.315751	-199.387	-199.088	-0.325066	-199.414	-199.194	-0.224232	-199.419
Cl2	-919.911	-0.186633	-920.097	-919.552	-0.240371	-919.793	-919.614	-0.244457	-919.858	-919.805	-0.16951	-919.975
ClF	-559.609	-0.215056	-559.824	-559.337	-0.275402	-559.612	-559.377	-0.282615	-559.659	-559.524	-0.195344	-559.72
ClO	-534.961	-0.192794	-535.154	-534.705	-0.243978	-534.949	-534.744	-0.249545	-534.994	-534.884	-0.174313	-535.059
Si2	-578.471	-0.0897826	-578.561	-578.183	-0.115563	-578.299	-578.226	-0.114769	-578.341	-578.376	-0.0809102	-578.457
NH	-55.1339	-0.0650157	-55.199	-55.0721	-0.084328	-55.1565	-55.0847	-0.0855645	-55.1702	-55.119	-0.059006	-55.178
CH	-38.4063	-0.0482624	-38.4546	-38.3543	-0.0682917	-38.4226	-38.3649	-0.063085	-38.4279	-38.3921	-0.0437848	-38.4359
S2	-795.936	-0.161275	-796.097	-795.602	-0.201825	-795.804	-795.655	-0.210076	-795.865	-795.835	-0.146184	-795.981
OH	-75.6262	-0.0945092	-75.7208	-75.5469	-0.123083	-75.67	-75.5593	-0.124709	-75.684	-75.6041	-0.0857894	-75.6899
HCl	-460.573	-0.0982125	-460.671	-460.39	-0.128416	-460.519	-460.423	-0.129092	-460.552	-460.522	-0.0893134	-460.611
P2	-682.281	-0.138201	-682.42	-681.969	-0.176509	-682.146	-682.017	-0.177571	-682.195	-682.183	-0.124693	-682.308
O2	-150.074	-0.221426	-150.296	-149.92	-0.26658	-150.186	-149.932	-0.289243	-150.221	-150.026	-0.2003	-150.227
SO	-473.029	-0.191084	-473.22	-472.784	-0.235928	-473.02	-472.817	-0.248794	-473.066	-472.954	-0.172942	-473.127
SiH2(3B1)	-290.389	-0.0431261	-290.432	-290.243	-0.0591406	-290.302	-290.271	-0.0559614	-290.327	-290.348	-0.0391182	-290.387
HF	-100.32	-0.127643	-100.447	-100.224	-0.162858	-100.386	-100.237	-0.168897	-100.406	-100.292	-0.115945	-100.408
NO	-129.673	-0.192186	-129.866	-129.533	-0.240499	-129.774	-129.549	-0.250265	-129.799	-129.633	-0.17386	-129.807
SiH2(1A1)	-290.413	-0.0517089	-290.464	-290.26	-0.0758896	-290.336	-290.286	-0.0673619	-290.354	-290.366	-0.0470163	-290.413
PH2	-342.293	-0.066609	-342.36	-342.132	-0.0918038	-342.224	-342.162	-0.0871308	-342.249	-342.249	-0.0606044	-342.309
HOCl	-535.607	-0.2098	-535.817	-535.346	-0.268787	-535.615	-535.387	-0.274903	-535.662	-535.533	-0.190283	-535.724
CS	-435.915	-0.147581	-436.062	-435.697	-0.187971	-435.885	-435.731	-0.190327	-435.921	-435.85	-0.13336	-435.984
CN	-92.5191	-0.158245	-92.6774	-92.4069	-0.19635	-92.6033	-92.4207	-0.201383	-92.6221	-92.4886	-0.14185	-92.6305
CH2(1A1)	-39.0439	-0.064101	-39.108	-38.9866	-0.0904226	-39.0771	-38.9995	-0.0838888	-39.0833	-39.0327	-0.0581685	-39.0909
NH2	-55.7717	-0.0860995	-55.8578	-55.7033	-0.113688	-55.817	-55.7172	-0.113151	-55.8303	-55.7596	-0.0780724	-55.8377
SH2	-399.164	-0.0911318	-399.255	-398.99	-0.121931	-399.112	-399.023	-0.119468	-399.142	-399.119	-0.0829028	-399.201
CH2(3B1)	-39.0694	-0.0551123	-39.1245	-39.0186	-0.0721601	-39.0907	-39.0331	-0.0722772	-39.1054	-39.0642	-0.0499822	-39.1142
SiO	-364.422	-0.162194	-364.584	-364.195	-0.205342	-364.401	-364.224	-0.210135	-364.434	-364.346	-0.146539	-364.492
N2	-109.327	-0.177177	-109.504	-109.2	-0.223006	-109.423	-109.216	-0.230177	-109.446	-109.292	-0.160139	-109.452
SiH3	-291.028	-0.0548477	-291.083	-290.875	-0.079227	-290.954	-290.905	-0.0716865	-290.977	-290.987	-0.0499409	-291.037
H2O	-76.2995	-0.121401	-76.4209	-76.2145	-0.15611	-76.3706	-76.2281	-0.159799	-76.3879	-76.2815	-0.110063	-76.3915
PH3	-342.919	-0.0799235	-342.999	-342.753	-0.111094	-342.864	-342.785	-0.104682	-342.89	-342.878	-0.0728259	-342.95
CO	-113.123	-0.167832	-113.291	-112.995	-0.212583	-113.207	-113.011	-0.218795	-113.23	-113.086	-0.151967	-113.238
SO2	-548.169	-0.317922	-548.487	-547.844	-0.396584	-548.241	-547.887	-0.413575	-548.301	-548.074	-0.287772	-548.361
H2O2	-151.297	-0.232367	-151.529	-151.134	-0.296786	-151.431	-151.154	-0.304648	-151.459	-151.256	-0.210453	-151.467
HCO	-113.647	-0.175328	-113.823	-113.516	-0.221559	-113.738	-113.535	-0.228378	-113.763	-113.614	-0.158617	-113.773
NH3	-56.4344	-0.107361	-56.5418	-56.3608	-0.140799	-56.5016	-56.3768	-0.141093	-56.5179	-56.4266	-0.0973475	-56.524
CH3	-39.7385	-0.0726808	-39.8112	-39.6799	-0.0987318	-39.7786	-39.6963	-0.0956143	-39.7919	-39.7347	-0.0660246	-39.8008
HCN	-93.2308	-0.162478	-93.3932	-93.1129	-0.206794	-93.3197	-93.1309	-0.210988	-93.3419	-93.2034	-0.1469	-93.3503
SiH4	-291.67	-0.0663437	-291.736	-291.51	-0.0977442	-291.608	-291.543	-0.0870873	-291.63	-291.63	-0.0605171	-291.69
H2CO	-114.288	-0.184418	-114.473	-114.153	-0.237317	-114.39	-114.175	-0.241344	-114.416	-114.259	-0.167207	-114.426
CO2	-188.272	-0.284306	-188.556	-188.066	-0.354655	-188.421	-188.093	-0.370906	-188.464	-188.217	-0.257373	-188.475
CH3Cl	-499.778	-0.176034	-499.954	-499.539	-0.230657	-499.77	-499.587	-0.231128	-499.819	-499.725	-0.159956	-499.885
C2H2	-77.1487	-0.144329	-77.293	-77.0406	-0.186498	-77.227	-77.0617	-0.18767	-77.2494	-77.13	-0.130612	-77.2606
CH4	-40.4008	-0.0891641	-40.49	-40.3369	-0.121503	-40.4584	-40.3558	-0.117353	-40.4732	-40.4005	-0.0810829	-40.4816
N2H4	-111.633	-0.201772	-111.835	-111.493	-0.261236	-111.754	-111.522	-0.264895	-111.786	-111.615	-0.182916	-111.798
CH3SH	-438.372	-0.169935	-438.542	-438.142	-0.22492	-438.367	-438.19	-0.222843	-438.413	-438.326	-0.154443	-438.48
CH3OH	-115.494	-0.197045	-115.691	-115.352	-0.256527	-115.609	-115.381	-0.259164	-115.64	-115.473	-0.178888	-115.652
Si2H6	-582.167	-0.124013	-582.291	-581.856	-0.177937	-582.034	-581.919	-0.162494	-582.082	-582.088	-0.113117	-582.201
C2H4	-78.3899	-0.153235	-78.5431	-78.2755	-0.202691	-78.4782	-78.3035	-0.200706	-78.5042	-78.3794	-0.139107	-78.5185
C2H6	-79.6114	-0.166986	-79.7784	-79.4913	-0.223465	-79.7147	-79.5263	-0.219641	-79.7459	-79.6101	-0.151827	-79.7619
F	-99.6265	-0.0957452	-99.7222	-99.5369	-0.124367	-99.6613	-99.5502	-0.127398	-99.6776	-99.5955	-0.0871847	-99.6827
C	-37.7895	-0.0323206	-37.8218	-37.7439	-0.043813	-37.7877	-37.7531	-0.0422947	-37.7954	-37.7734	-0.0293627	-37.8028
H	-0.499113	0	-0.499113	-0.499132	0	-0.499132	-0.501644	0	-0.501644	-0.501998	0	-0.501998
Cl	-459.921	-0.0794538	-460.001	-459.743	-0.104631	-459.848	-459.773	-0.104427	-459.878	-459.865	-0.0722457	-459.937
N	-54.5221	-0.0448286	-54.5669	-54.4684	-0.0537846	-54.5222	-54.4808	-0.0592823	-54.5401	-54.5059	-0.040794	-54.5467
O	-74.9819	-0.0687781	-75.0506	-74.9096	-0.0886734	-74.9983	-74.9219	-0.0912194	-75.0131	-74.9572	-0.062582	-75.0198
P	-341.077	-0.0395287	-341.116	-340.929	-0.0489788	-340.978	-340.954	-0.0515559	-341.006	-341.029	-0.035894	-341.065
Si	-289.194	-0.0279203	-289.222	-289.052	-0.0382643	-289.09	-289.074	-0.0361824	-289.111	-289.144	-0.0253338	-289.169
S	-397.906	-0.0588329	-397.965	-397.742	-0.0772247	-397.819	-397.77	-0.0770048	-397.847	-397.853	-0.0534383	-397.906
HCOOH	-189.435	-0.294558	-189.73	-189.222	-0.372718	-189.595	-189.255	-0.385839	-189.641	-189.387	-0.267046	-189.654
CS2	-833.968	-0.239557	-834.207	-833.583	-0.300497	-833.883	-833.645	-0.31036	-833.955	-833.858	-0.216765	-834.075
HNCO	-168.373	-0.271574	-168.645	-168.178	-0.340486	-168.518	-168.207	-0.354058	-168.561	-168.328	-0.245802	-168.574
COCl2	-1033.07	-0.367162	-1033.44	-1032.58	-0.46288	-1033.05	-1032.66	-0.479928	-1033.14	-1032.93	-0.33307	-1033.27
SO3	-623.249	-0.428224	-623.677	-622.848	-0.532776	-623.381	-622.903	-0.558488	-623.462	-623.138	-0.387884	-623.526
SH	-398.528	-0.0748274	-398.603	-398.359	-0.100107	-398.459	-398.388	-0.0980239	-398.486	-398.478	-0.0680098	-398.546
NO2	-204.718	-0.324534	-205.042	-204.499	-0.399883	-204.899	-204.52	-0.421014	-204.941	-204.658	-0.293125	-204.951
H2	-1.15728	-0.013866	-1.17115	-1.15002	-0.0224558	-1.17248	-1.15312	-0.0182984	-1.17142	-1.15926	-0.0126284	-1.17189
Atomization energies (kcal/mol)
F2			37.5358			40.5673			36.5924			33.4255
Cl2			60.3081			61.3491			64.1388			63.0508
ClF			63.7539			64.8704			65.0163			62.8322
ClO			64.5097			64.7046			64.2904			63.9248
Si2			73.6231			74.0036			75.3142			74.3408
NH			83.4319			84.8085			80.6093			81.0946
CH			83.8463			85.2061			82.1396			82.2706
S2			105.094			103.857			107.742			106.168
OH			107.312			108.3			106.171			105.462
HCl			107.442			108.011			108.514			107.939
P2			117.369			119.522			114.541			112.281
O2			121.951			119.096			122.306			117.343
SO			128.565			127.152			129.417			125.893
SiH2(3B1)			133.009			133.661			133.493			133.932
HF			141.773			141.842			142.02			139.979
NO			155.621			158.98			154.209			150.718
SiH2(1A1)			153.475			154.93			150.484			150.334
PH2			154.056			155.658			150.227			150.956
HOCl			167.181			169.436			168.949			166.236
CS			172.944			174.416			175.165			172.402
CN			181.129			184.129			179.835			176.31
CH2(1A1)			180.714			182.684			178.618			178.309
NH2			183.667			186.102			180.038			180.057
SH2			183.256			184.845			183.17			182.867
CH2(3B1)			191.062			191.258			192.453			192.937
SiO			195.704			195.722			194.935			190.077
N2			232.267			237.823			229.662			225.265
SiH3			228.468			229.706			226.691			226.984
H2O			233.437			234.751			233.089			230.74
PH3			241.859			244.185			237.805			238.272
CO			262.541			264.404			264.648			260.483
SO2			264.122			266.655			268.309			260.903
H2O2			269.803			273.63			269.548			265.427
HCO			282.975			283.995			284.166			281.18
NH3			299.685			302.456			296.722			295.708
CH3			308.757			309.688			308.481			308.737
HCN			317.15			320.492			316.701			313.017
SiH4			324.983			326.756			321.859			321.746
H2CO			377.832			380.231			379.296			376.143
CO2			397.416			399.451			402.886			396.657
CH3Cl			397.816			399.66			401.795			400.872
C2H2			408.612			410.042			411.201			408.55
CH4			421.519			423.038			421.196			420.98
N2H4			442.112			447.767			439.001			437.312
CH3SH			476.272			479.14			479.628			478.904
CH3OH			515.932			518.554			517.874			515.441
Si2H6			535.307			538.752			533.952			533.889
C2H4			566.637			568.726			569.027			567.86
C2H6			715.415			718.247			718.647			718.109
Closed-shell reaction energies (kcal/mol)
CO + H2 → H2CO			-6.78237			-6.50544			-9.14482			-10.306
CO + H2O → CO2 + H2			-9.94689			-9.61749			-10.6514			-10.7894
CH3OH + HCl → CH3Cl + H2O			-7.87826			-7.84657			-8.49648			-8.23114
H2O + CO → HCOOH			-11.1759			-10.6383			-14.1437			-15.374
CH3OH + H2S → CH3SH + H2O			-10.52			-10.492			-11.6737			-11.3362
CS2 + 2 H2O → CO2 + 2 H2S			-10.9709			-12.8805			-10.5019			-12.1257
C2H6 + H2 → 2 CH4			-19.1156			-18.5069			-18.2421			-18.4966
HNCO+ H2O → CO2 + NH3			-20.4865			-20.8532			-20.7358			-20.6979
CH4 + Cl2 → CH3Cl+ HCl			-23.4308			-23.2838			-24.9748			-24.7801
Cl2 + F2 → 2 ClF			-29.6639			-27.8244			-29.3013			-29.1881
CO+ Cl2 → COCl2			-29.5061			-28.6671			-34.3753			-34.7857
CO2 + 3 H2 → CH3OH + H2O			-26.4273			-25.8888			-31.569			-33.4598
HCHO+ H2 → CH3OH			-29.5919			-29.0009			-33.0757			-33.9431
CO + 2 H2 → CH3OH			-36.3742			-35.5063			-42.2205			-44.2491
C2H4 + H2 → C2H6			-40.2689			-40.1991			-44.1171			-44.8943
SO3 + CO → SO2 + CO2			-47.2152			-46.1237			-45.3987			-45.5285
H2 + Cl2 → 2 HCl			-46.0682			-45.3507			-47.387			-47.473
C2H2 + H2 → C2H4			-49.5174			-49.3628			-52.3232			-53.955
SO2 + H2O2 → SO3 + H2O			-51.2937			-50.0444			-56.381			-55.9581
CO+ 3 H2 → CH4 + H2O			-66.8899			-65.4197			-73.1291			-75.1732
HCN+ 3 H2 → CH4 + NH3			-78.5296			-77.0369			-84.7085			-87.6074
H2O2 + H2 → 2 H2O			-88.562			-86.5506			-91.1282			-90.6972
CO+ H2O2 → CO2 + H2O			-98.5089			-96.1681			-101.78			-101.487
2 NH3 + 3 Cl2 → N2 + 6 HCl			-96.6258			-96.9284			-94.8877			-92.3322
3 N2H4 → 4 NH3 + N2			-104.673			-104.345			-99.5462			-96.1597
H2 + F2 → 2 HF			-137.501			-133.795			-141.945			-141.178
CH4 + 4 H2O2 → CO2 + 6 H2O			-297.305			-290.4			-302.035			-298.405
2 NH3 + 3 F2 → N2 + 6 HF			-370.926			-362.26			-378.563			-373.447
Open-shell reaction energies (kcal/mol)
HCl + H → Cl + H2			-1.06601			-1.31084			3.01151			2.58463
H2O + F2 → 2 HF + O			-12.5732			-8.36519			-14.3585			-15.793
CH4 + OH → CH3 + H2O			-13.362			-13.1014			-14.2037			-13.035
OH + H2 → H2O + H			-17.6158			-17.1293			-21.4161			-19.9234
CO + OH → CO2 + H			-27.5627			-26.7468			-32.0675			-30.7128
CH3 + Cl2 → CH3Cl +Cl			-28.7506			-28.6225			-29.1757			-29.0838
S + 2 HCl → H2S + Cl2			-28.6798			-30.173			-30.2802			-30.0393
2 NO + O2 → 2 NO2			-36.291			-40.6924			-39.6708			-38.9218
N + O2 → NO + O			-33.6695			-39.8837			-31.9033			-33.3756
4 HCl+ O2 → 2 H2O + 2 Cl2			-35.7688			-41.0616			-38.0935			-38.4814
NO+ H2O2 → NO2 + H2O			-42.7549			-41.0153			-44.5299			-43.4444
2 NO → N2 + O2			-42.9766			-38.9601			-43.549			-41.1708
2 H2O2 → 2 H2O + O2			-49.2188			-41.3383			-49.3891			-47.967
Cl2 + H → HCl + Cl			-47.1342			-46.6615			-44.3754			-44.8884
2 SO2 + O2 → 2 SO3			-53.3686			-58.7505			-63.3728			-63.9493
Cl + OH → HOCl			-59.8682			-61.1362			-62.7784			-60.7746
H2S + F2 → S + 2 HF			-62.7535			-58.271			-64.278			-63.6658
2 NH2 → N2H4			-74.7784			-75.5628			-78.9253			-77.1968
NO + N → O + N2			-76.6461			-78.8437			-75.4523			-74.5464
O + 2 HCl → H2O + Cl2			-78.8601			-80.0787			-80.1997			-77.912
2 SiH3 → Si2H6			-78.3709			-79.3392			-80.5707			-79.921
CH3 + SH → CH3SH			-80.2994			-81.3833			-84.5933			-83.5039
SO2 + O → SO3			-87.66			-88.9232			-92.8394			-90.646
CS + O → CO + S			-89.5975			-89.9886			-89.4829			-88.0812
CH3 + Cl → CH3Cl			-89.0587			-89.9716			-93.3145			-92.1346
CH3OH + O → HCHO + H2O			-95.3364			-96.4286			-94.511			-91.442
CH3 + OH → CH3OH			-99.8622			-100.565			-103.223			-101.242
NH + H → NH2			-100.235			-101.294			-99.4283			-98.9629
Si + 2 H2 → SiH4			-107.967			-108.113			-110.854			-111.037
CS + S → CS2			-113.141			-112.343			-117.38			-116.384
NH2 + H → NH3			-116.019			-116.354			-116.684			-115.65
2 H2 + O2 → 2 H2O			-127.905			-131.763			-132.867			-133.427
CO2 + C → 2 CO			-127.666			-129.357			-126.41			-124.308
CO + O → CO2			-134.875			-135.047			-138.238			-136.174
C + H2O → CO + H2			-137.613			-138.975			-137.061			-135.098
N2H4 + O2 → N2 + 2 H2O			-135.077			-140.462			-134.534			-132.089
2 NH → N2 + H2			-173.912			-177.528			-173.946			-168.43
C + S2 → CS2			-180.991			-182.902			-184.803			-182.617
2 CO+ 2 NO → N2 + 2 CO2			-190.776			-189.958			-197.719			-196.177
CH4 + 2 O2 → CO2 + 2 H2O			-198.867			-207.724			-203.257			-202.471
4 NH3 + 5 O2 → 4 NO + 6H2O			-214.605			-239.121			-216.958			-217.767
2 NH3 + 2 NO + O → 2 N2 + 3 H2O			-254.231			-257.029			-256.73			-249.896
C + O2 → CO2			-275.465			-280.355			-280.58			-279.314
CS2 + 3 O2 → CO2 + 2 SO2			-273.722			-288.714			-280.041			-277.649
CH4 + 4 NO → 2 N2 + CO2 + 2 H2O			-284.821			-285.644			-290.355			-284.813
CH4 + NH3 + 3 O → HCN + 3 H2O			-296.255			-299.251			-298.052			-288.548
2 C + H2 → C2H2			-300.103			-300.721			-305.698			-303.196
4 NH3 + 3 O2 → 2 N2 + 6 H2O			-300.558			-317.042			-304.056			-300.108

[truncated: 15 more sheets: summary, aDZ_disp, aTZ_disp, aQZ_disp, DZ-F12_disp, TZ-F12_disp, QZ-F12_disp, CCSD(T)_a(5,6)Z, summary_CCSD(T), aDZ_application, aTZ_application, a(Q,5)Z_application, disp_application, CBS_ref_application, summary_application]
